# Supplementary material for: Integrative transcription start site analysis and physiological phenotyping reveal torpor-specific expression program in mouse skeletal muscle
Source: Commun Biol. 2021 Nov 15;4:1290. doi: 10.1038/s42003-021-02819-2 (PMC8592991; doi:10.1038/s42003-021-02819-2)
Supplement: Supplementary file 2 — Supplementary Data 1 [file 42003_2021_2819_MOESM2_ESM.xlsx]

## Sheet: all_promoters
symbol	gene_id	promoters	refseq	ensembl	logFC.pre_to_mid	logCPM.pre_to_med	LR.pre_to_med	PValue.pre_to_med	FDR.pre_to_mid	logFC.mid_to_post	logCPM.mid_to_post	LR.mid_to_post	PValue.mid_to_post	FDR.mid_to_post	logFC.hit_to_mid	logCPM.hit_to_mid	LR.hit_to_mid	PValue.hit_to_mid	FDR.hit_to_mid	logFC.fed_to_mid	logCPM.fed_to_mid	LR.fed_to_mid	PValue.fed_to_mid	FDR.fed_to_mid	logFC.dep	logCPM.dep	LR.dep	PValue.dep	FDR.dep	Reversible	Hypometabolic	Torpor-specific	Torpor-deprived
0610009B22Rik	66050	L2__chr11_-_51688625	NM_025319	ENSMUST00000007921	-0.29958	5.32722	4.99692	0.0253925	0.169931	0.327637	5.32722	5.91065	0.0150497	0.111119	-0.0809816	5.32722	0.313978	0.575249	0.846939	-0.0105245	5.32722	0.00564104	0.94013	1	0.0820065	5.32722	0.320902	0.571066	1	Not reversible	Not hypometabolic	Not torpor-specific	Not significant
0610009L18Rik	66838	L2__chr11_+_120348727	NR_038126	ENSMUST00000143813	0.0321101	4.89431	0.0304213	0.861538	1	-0.270203	4.89431	1.96907	0.160547	0.506457	0.224878	4.89431	1.33009	0.248789	0.553535	-0.535876	4.89431	10.1159	0.00146994	0.0167907	-0.143743	4.89431	0.558411	0.454901	1	Not reversible	Not hypometabolic	Not torpor-specific	Not significant
0610009O20Rik	66839	L2__chr18_+_38250252	NM_024179	ENSMUST00000025314	0.0464085	6.09695	0.191305	0.661833	0.967447	-0.21248	6.09695	3.69382	0.0546143	0.264941	0.233577	6.09695	4.23568	0.0395827	0.161591	-0.0075884	6.09695	0.0053208	0.941851	1	-0.0587587	6.09695	0.285173	0.59333	1	Not reversible	Not hypometabolic	Not torpor-specific	Not significant
0610010F05Rik	71675	L2__chr11_-_23633633	NM_001347242	ENSMUST00000043356	0.318405	4.12775	2.06154	0.151058	0.530558	-0.462461	4.12775	4.02346	0.0448715	0.235566	0.458449	4.12775	3.77778	0.0519374	0.196428	-0.147224	4.12775	0.537138	0.463621	0.806569	-0.238404	4.12775	1.10737	0.292655	1	Not reversible	Not hypometabolic	Not torpor-specific	Not significant
0610010K14Rik	104457	L2__chr11_-_70237869	NM_001177601	ENSMUST00000021180	-0.28194	5.69708	5.43893	0.0196928	0.144607	0.421648	5.69708	12.5558	0.000394984	0.00610611	-0.0983565	5.69708	0.577002	0.44749	0.761526	-0.154212	5.69708	1.58247	0.208405	0.557277	0.00695361	5.69708	0.00277364	0.957999	1	Not reversible	Not hypometabolic	Not torpor-specific	Not significant
0610012G03Rik	106264	L2__chr16_-_31948466	NR_027897	ENSMUST00000202722	-0.154362	7.50949	2.55945	0.109637	0.439573	0.0498881	7.50949	0.258997	0.61081	0.922332	0.227034	7.50949	4.92093	0.0265333	0.121926	0.143732	7.50949	2.10862	0.146472	0.461745	0.0472121	7.50949	0.226974	0.633777	1	Not reversible	Not hypometabolic	Not torpor-specific	Not significant
0610030E20Rik	68364	L2__chr6_+_72347323	NM_026696	ENSMUST00000077783	-0.0963145	3.98936	0.152686	0.695982	0.979317	0.389793	3.98936	2.73565	0.0981314	0.383171	-0.121399	3.98936	0.228943	0.632308	0.880345	-0.31293	3.98936	1.7864	0.181365	0.518393	0.139402	3.98936	0.302845	0.582104	1	Not reversible	Not hypometabolic	Not torpor-specific	Not significant
0610037L13Rik	74098	L2__chr4_+_107889873	NM_028754	ENSMUST00000030346	-0.0898055	3.76481	0.132835	0.71551	0.983929	0.126099	3.76481	0.259697	0.610329	0.921908	-0.224802	3.76481	0.819519	0.365321	0.68545	-0.0335852	3.76481	0.0185735	0.891596	0.99122	0.135265	3.76481	0.285578	0.593068	1	Not reversible	Not hypometabolic	Not torpor-specific	Not significant
1110002E22Rik	100039528	L2__chr3_+_138065404	NA	ENSMUST00000163080	0.476178	4.78155	6.85874	0.00882085	0.0813872	-0.110918	4.78155	0.417982	0.517946	0.873223	0.324738	4.78155	3.15119	0.0758716	0.258301	0.201993	4.78155	1.39936	0.23683	0.596764	0.281136	4.78155	2.97333	0.0846474	0.989722	Not reversible	Not hypometabolic	Not torpor-specific	Not significant
1110004E09Rik	68001	L2__chr16_-_90934827	NM_026502	ENSMUST00000023694	0.0504863	5.55335	0.155674	0.693171	0.978845	-0.0744213	5.55335	0.327732	0.566998	0.898783	0.180834	5.55335	1.77413	0.182872	0.460924	0.0810767	5.55335	0.405344	0.524342	0.844961	-0.120937	5.55335	0.808985	0.36842	1	Not reversible	Not hypometabolic	Not torpor-specific	Not significant
1110004F10Rik	56372	L2__chr7_+_116093344	NM_019772	NA	-0.0885395	6.61808	0.673191	0.411941	0.828002	0.21854	6.61808	4.19222	0.0406099	0.221606	-0.183	6.61808	2.80207	0.0941425	0.299825	0.104686	6.61808	0.90188	0.342278	0.70628	0.0507489	6.61808	0.206795	0.649291	1	Not reversible	Not hypometabolic	Not torpor-specific	Not significant
1110008F13Rik	67388	L2__chr2_+_156863153	NM_026124	ENSMUST00000029165	0.0934582	6.20609	0.446455	0.504023	0.890696	-0.0690251	6.20609	0.242204	0.622619	0.925725	0.348219	6.20609	5.57269	0.0182427	0.0927054	0.140533	6.20609	1.00992	0.314921	0.681217	-0.0864759	6.20609	0.368157	0.54401	1	Not reversible	Not hypometabolic	Not torpor-specific	Not significant
1110008P14Rik	73737	L2__chr2_-_32381835	NM_198001	ENSMUST00000048792	-0.49052	4.8279	8.45645	0.00363751	0.0425711	0.305801	4.8279	2.99668	0.0834356	0.349603	0.00486579	4.8279	0.000643594	0.979761	1	-0.286204	4.8279	2.71855	0.0991883	0.365026	-0.0994465	4.8279	0.258218	0.611347	1	Not reversible	Not hypometabolic	Not torpor-specific	Not significant
1110012L19Rik	68618	L2__chrX_+_70385874	NM_026787	ENSMUST00000053981	-0.00235913	3.42743	6.59831e-05	0.993519	1	-0.022701	3.42743	0.00591754	0.938683	1	-0.0853848	3.42743	0.0833666	0.772786	0.945342	0.301261	3.42743	0.980486	0.322079	0.687645	0.0467959	3.42743	0.02458	0.875418	1	Not reversible	Not hypometabolic	Not torpor-specific	Not significant
1110032A03Rik	68721	L2__chr9_-_50768128	NM_023483	NA	-0.189815	3.94398	0.63856	0.424233	0.835084	0.174697	3.94398	0.526026	0.468282	0.837232	-0.0867146	3.94398	0.119781	0.729272	0.928545	0.064437	3.94398	0.0682548	0.793895	0.964511	0.102886	3.94398	0.169039	0.680967	1	Not reversible	Not hypometabolic	Not torpor-specific	Not significant
1110038B12Rik	68763	L2__chr17_-_34952469	NR_027943	ENSMUST00000172501	0.65967	4.22644	6.94188	0.00842004	0.0784204	-0.541997	4.22644	4.78568	0.0286974	0.175597	-0.352447	4.22644	2.72263	0.0989348	0.30946	0.769954	4.22644	9.2778	0.00231947	0.0240575	0.0259821	4.22644	0.0129958	0.909238	1	Not reversible	Not hypometabolic	Not torpor-specific	Not significant
1110038F14Rik	117171	L2__chr15_+_76948526	NM_054099	ENSMUST00000071792	-0.309052	3.17924	0.822897	0.364335	0.792637	0.253015	3.17924	0.528284	0.467329	0.836252	-0.294096	3.17924	0.693385	0.405015	0.723917	-0.230413	3.17924	0.453359	0.500744	0.831471	-0.0395206	3.17924	0.0109832	0.916534	1	Not reversible	Not hypometabolic	Not torpor-specific	Not significant
1110038F14Rik	117171	L2__chr15_+_76948764	NM_054099	ENSMUST00000071792	-0.0568446	3.79846	0.0474004	0.82765	1	0.185059	3.79846	0.515869	0.472609	0.841337	-0.423562	3.79846	2.83235	0.0923833	0.296318	-0.223149	3.79846	0.794331	0.372794	0.735702	-0.0381672	3.79846	0.0191815	0.889848	1	Not reversible	Not hypometabolic	Not torpor-specific	Not significant
1110051M20Rik	228356	L2__chr2_-_91444642	NM_175123	ENSMUST00000064652	-0.258213	3.50425	0.860275	0.353662	0.783063	-0.0756601	3.50425	0.0636435	0.800827	0.984444	-0.24379	3.50425	0.713468	0.398295	0.71769	-0.163253	3.50425	0.338723	0.560567	0.866797	-0.148076	3.50425	0.225624	0.634788	1	Not reversible	Not hypometabolic	Not torpor-specific	Not significant
1110059G10Rik	66202	L2__chr9_-_122950996	NM_025419	ENSMUST00000035154	0.377209	3.40925	1.59911	0.20603	0.620718	-0.213175	3.40925	0.531069	0.466158	0.835359	0.232174	3.40925	0.59709	0.439691	0.75497	0.39357	3.40925	1.76826	0.183597	0.521863	-0.0350398	3.40925	0.0146115	0.903788	1	Not reversible	Not hypometabolic	Not torpor-specific	Not significant
1110065P20Rik	68920	L2__chr4_-_124850658	NM_001142727	ENSMUST00000106190	-0.0486221	3.95145	0.0405424	0.840424	1	-0.172127	3.95145	0.456779	0.499133	0.863065	0.104114	3.95145	0.163805	0.685677	0.911261	-0.195271	3.95145	0.70589	0.400812	0.758545	-0.229335	3.95145	0.754568	0.385034	1	Not reversible	Not hypometabolic	Not torpor-specific	Not significant
1190002N15Rik	68861	L2__chr9_-_94538084	NM_001033145	ENSMUST00000113028	-0.638447	3.26171	3.1006	0.0782636	0.361057	0.443501	3.26171	1.36089	0.243384	0.625613	0.047884	3.26171	0.0125974	0.910635	0.990188	-0.871479	3.26171	6.4303	0.011219	0.0806135	-0.183029	3.26171	0.174211	0.676396	1	Not reversible	Not hypometabolic	Not torpor-specific	Not significant
1190007I07Rik	544717	L2__chr10_-_82623125	NM_001135567	ENSMUST00000079648	-0.26784	6.10718	6.19862	0.012785	0.106846	0.18144	6.10718	2.70721	0.0998956	0.387122	-0.0282722	6.10718	0.0597391	0.806909	0.959888	-0.00911284	6.10718	0.0066966	0.93478	1	0.0523065	6.10718	0.205959	0.649953	1	Not reversible	Not hypometabolic	Not torpor-specific	Not significant
1300002E11Rik	100043489	L2__chr16_+_21794359	NR_037957	ENSMUST00000180830	-0.311734	3.47571	1.02522	0.311284	0.744653	0.528664	3.47571	3.13259	0.0767417	0.331835	-0.0526388	3.47571	0.0247726	0.874935	0.980856	-0.390912	3.47571	1.69544	0.192885	0.536195	0.232794	3.47571	0.51718	0.472047	1	Not reversible	Not hypometabolic	Not torpor-specific	Not significant
1500004A13Rik	319830	L2__chr3_-_88832488	NR_015498	ENSMUST00000183374	-0.00867413	2.27513	0.000202835	0.988637	1	0.0217227	2.27513	0.00124977	0.971799	1	0.225515	2.27513	0.117583	0.731671	0.929087	0.244691	2.27513	0.150551	0.698009	0.928041	-0.210036	2.27513	0.102179	0.74923	1	Not reversible	Not hypometabolic	Not torpor-specific	Not significant
1500011B03Rik	66236	L2__chr5_-_114813917	NR_027817	ENSMUST00000061251	0.138642	3.00328	0.151188	0.697402	0.979878	-0.107777	3.00328	0.0903621	0.763717	0.976917	0.401805	3.00328	1.0727	0.300337	0.616	0.495707	3.00328	1.72834	0.188623	0.529477	-0.277354	3.00328	0.533771	0.465026	1	Not reversible	Not hypometabolic	Not torpor-specific	Not significant
1500011K16Rik	67885	L2__chr2_-_127792475	NR_015476	ENSMUST00000135091	-0.242138	7.5886	5.40478	0.0200816	0.146197	0.244175	7.5886	5.45436	0.0195196	0.134185	-0.404303	7.5886	15.0952	0.000102224	0.0013499	0.00197104	7.5886	0.000344903	0.985183	1	0.278445	7.5886	7.01206	0.00809624	0.394447	Not reversible	Not hypometabolic	Not torpor-specific	Not significant
1500012K07Rik	68954	L2__chr7_+_75308671	NR_045812	ENSMUST00000181846	0.532142	3.13851	2.1998	0.138028	0.506444	0.129468	3.13851	0.163322	0.686116	0.954157	-0.207356	3.13851	0.412595	0.520655	0.813241	0.818227	3.13851	4.78043	0.028785	0.160135	0.127149	3.13851	0.149882	0.698648	1	Not reversible	Not hypometabolic	Not torpor-specific	Not significant
1500015O10Rik	78896	L2__chr1_+_43730861	NM_024283	ENSMUST00000027217	-0.477342	2.95062	1.88562	0.169696	0.56008	-0.265291	2.95062	0.430832	0.511581	0.869674	-0.226127	2.95062	0.360147	0.548425	0.831769	0.146271	2.95062	0.143135	0.705184	0.930197	0.0311641	2.95062	0.00632717	0.9366	1	Not reversible	Not hypometabolic	Not torpor-specific	Not significant
1500026H17Rik	69002	L2__chr10_+_89686371	NR_130956	ENSMUST00000181598	-0.517758	3.20907	2.84951	0.0914018	0.395523	0.135102	3.20907	0.164238	0.685284	0.954157	0.0968337	3.20907	0.0738173	0.785858	0.949493	-0.174609	3.20907	0.290697	0.589774	0.880111	0.0549204	3.20907	0.0250666	0.874201	1	Not reversible	Not hypometabolic	Not torpor-specific	Not significant
1600012H06Rik	67912	L2__chr17_+_14943225	NM_001083880	ENSMUST00000052691	0.021575	3.70203	0.00583395	0.939117	1	0.0476123	3.70203	0.0285205	0.865891	0.993748	-0.366441	3.70203	1.8249	0.176731	0.450657	-0.0187564	3.70203	0.00457247	0.946088	1	0.0413793	3.70203	0.0204596	0.886261	1	Not reversible	Not hypometabolic	Not torpor-specific	Not significant
1600014C10Rik	72244	L2__chr7_+_38183794	NM_028166	NA	-0.236345	3.74328	0.820811	0.364943	0.793265	0.238853	3.74328	0.820861	0.364929	0.753412	-0.173871	3.74328	0.405682	0.524169	0.815121	-0.1189	3.74328	0.202894	0.652395	0.909703	0.127558	3.74328	0.213693	0.643888	1	Not reversible	Not hypometabolic	Not torpor-specific	Not significant
1700020I14Rik	66602	L2__chr2_+_119594324	NR_015473	ENSMUST00000147425	-0.252065	6.68294	3.17328	0.074852	0.350217	-0.0841175	6.68294	0.32984	0.565753	0.898582	0.261901	6.68294	3.02515	0.0819825	0.272752	-0.0236036	6.68294	0.0269714	0.86955	0.984658	-0.177533	6.68294	1.41894	0.233579	1	Not reversible	Not hypometabolic	Not torpor-specific	Not significant
1700021F05Rik	67851	L2__chr10_-_43540998	NM_026411	ENSMUST00000126463	-0.309955	4.69593	2.70185	0.100232	0.418722	0.435254	4.69593	5.46881	0.0193588	0.133151	-0.0917969	4.69593	0.203847	0.651633	0.891533	-0.0120603	4.69593	0.00372974	0.951302	1	0.219654	4.69593	1.22169	0.269029	1	Not reversible	Not hypometabolic	Not torpor-specific	Not significant
1700025G04Rik	69399	L2__chr1_-_152090248	NM_197990	ENSMUST00000044581	-0.116333	5.86708	0.929081	0.335102	0.767875	-0.208952	5.86708	2.5992	0.106918	0.403665	0.126764	5.86708	0.943182	0.331461	0.650337	-0.0812772	5.86708	0.456724	0.499159	0.831051	-0.203198	5.86708	2.34664	0.125553	1	Not reversible	Not hypometabolic	Not torpor-specific	Not significant
1700037H04Rik	67326	L2__chr2_-_131160045	NM_026091	ENSMUST00000028800	-0.489936	2.89015	1.69634	0.192767	0.599316	0.495392	2.89015	1.70089	0.192172	0.558361	-0.213162	2.89015	0.270764	0.60282	0.863415	-0.292436	2.89015	0.572936	0.449095	0.796	0.185451	2.89015	0.202044	0.653076	1	Not reversible	Not hypometabolic	Not torpor-specific	Not significant
1700047I17Rik2	100101807	L2__chr12_+_55124505	NM_001100116	ENSMUST00000177768	0.42271	5.00219	6.41692	0.0113038	0.0982363	-0.28477	5.00219	2.99936	0.0832973	0.349322	0.168353	5.00219	1.04657	0.306298	0.622371	0.149484	5.00219	0.909558	0.340232	0.70384	-0.0925763	5.00219	0.324621	0.568844	1	Not reversible	Not hypometabolic	Not torpor-specific	Not significant
1700047I17Rik2	100101807	L2__chr12_+_55199569	NM_001100116	ENSMUST00000177978	0.43863	4.99573	6.95914	0.00833919	0.0777801	-0.366724	4.99573	4.88513	0.027089	0.168647	0.193036	4.99573	1.38105	0.239923	0.543099	0.168808	4.99573	1.16679	0.280061	0.645777	-0.141439	4.99573	0.753467	0.385381	1	Not reversible	Not hypometabolic	Not torpor-specific	Not significant
1700096K18Rik	73571	L2__chr5_+_25529848	NR_027388	ENSMUST00000188465	-0.157472	3.22227	0.267234	0.605193	0.945441	0.109182	3.22227	0.123368	0.72541	0.966354	0.270661	3.22227	0.626722	0.42856	0.745489	-0.287031	3.22227	0.951858	0.329247	0.693089	-0.242157	3.22227	0.505203	0.477223	1	Not reversible	Not hypometabolic	Not torpor-specific	Not significant
1810009A15Rik	66276	L2__chr19_+_8888902	NM_025463	ENSMUST00000096249	-0.113112	4.49205	0.286757	0.592307	0.938679	0.374708	4.49205	3.40158	0.065134	0.297825	-0.663196	4.49205	11.3979	0.000735276	0.00704179	0.128769	4.49205	0.346315	0.556207	0.864443	0.0709662	4.49205	0.103427	0.747756	1	Not reversible	Not hypometabolic	Not torpor-specific	Not significant
1810013L24Rik	69053	L2__chr16_+_8830133	NM_001081400	ENSMUST00000023150	0.483187	6.0027	9.65625	0.00188709	0.0253888	-0.733902	6.0027	20.6185	5.60509e-06	0.000146828	0.786095	6.0027	22.6035	1.99122e-06	4.40053e-05	0.251811	6.0027	2.80936	0.0937158	0.35142	-0.505776	6.0027	10.1005	0.00148228	0.151721	Up-regulated	Not hypometabolic	Not torpor-specific	Not significant
1810014B01Rik	66263	L2__chr10_+_86685522	NR_015572	ENSMUST00000181587	-0.158451	5.04978	1.02653	0.310975	0.744418	0.0992146	5.04978	0.384817	0.535036	0.882674	-0.206401	5.04978	1.6592	0.197711	0.484097	-0.0793288	5.04978	0.254953	0.613609	0.892955	0.181947	5.04978	1.27245	0.259308	1	Not reversible	Not hypometabolic	Not torpor-specific	Not significant
1810022K09Rik	69126	L2__chr3_-_14611257	NM_001099674	ENSMUST00000108365	-0.21671	4.55392	0.978499	0.32257	0.753982	0.327897	4.55392	2.28645	0.130508	0.451327	-0.483676	4.55392	5.05417	0.0245667	0.115113	0.0274547	4.55392	0.0146196	0.903761	0.994171	0.207384	4.55392	0.832036	0.361684	1	Not reversible	Not hypometabolic	Not torpor-specific	Not significant
1810026B05Rik	69170	L2__chr7_-_73557909	NR_037569	ENSMUST00000183916	0.146921	3.15166	0.17876	0.672441	0.971801	0.151109	3.15166	0.206911	0.649199	0.938138	0.82884	3.15166	4.10203	0.0428317	0.171407	0.533154	3.15166	2.08208	0.149037	0.465834	-0.0513603	3.15166	0.02107	0.884588	1	Not reversible	Not hypometabolic	Not torpor-specific	Not significant
1810026B05Rik	69170	L2__chr7_-_73558396	NR_037569	ENSMUST00000183916	0.350634	4.47291	2.76408	0.0964021	0.407735	-0.648053	4.47291	8.2409	0.00409568	0.041512	0.752201	4.47291	10.1728	0.00142526	0.0122048	0.126885	4.47291	0.402557	0.525772	0.84605	-0.486652	4.47291	4.69464	0.0302569	0.71322	Not reversible	Not hypometabolic	Not torpor-specific	Not significant
1810030O07Rik	69155	L2__chrX_-_12673568	NM_175141	ENSMUST00000060108	-0.287037	3.12379	0.707819	0.400169	0.820099	0.474277	3.12379	2.02948	0.154273	0.495817	-0.687278	3.12379	4.42559	0.0354038	0.149643	-0.217301	3.12379	0.40344	0.525318	0.845743	0.0138674	3.12379	0.00138761	0.970285	1	Not reversible	Not hypometabolic	Not torpor-specific	Not significant
1810037I17Rik	67704	L2__chr3_+_122924381	NM_024461	ENSMUST00000106429	-0.145141	6.85731	1.99266	0.158063	0.542399	0.256986	6.85731	6.34041	0.0118018	0.0921642	-0.356327	6.85731	12.1425	0.000492845	0.00506308	0.15866	6.85731	2.23325	0.135069	0.440564	0.0458282	6.85731	0.18559	0.666612	1	Not reversible	Not hypometabolic	Not torpor-specific	Not significant
1810044D09Rik	69798	L2__chr6_+_91440982	NR_038153	ENSMUST00000186472	0.00919749	3.67079	0.0013361	0.970842	1	-0.0817335	3.67079	0.100358	0.751401	0.973158	-0.0425997	3.67079	0.0273154	0.868729	0.979521	0.242936	3.67079	0.871758	0.350469	0.714153	-0.0302227	3.67079	0.0133185	0.908123	1	Not reversible	Not hypometabolic	Not torpor-specific	Not significant
1810055G02Rik	72056	L2__chr19_+_3708346	NM_001358256	ENSMUST00000039048	-0.818581	3.40506	6.14584	0.0131722	0.108742	0.83004	3.40506	6.21533	0.0126648	0.0977176	-1.02764	3.40506	9.84779	0.00170036	0.0141645	-0.57869	3.40506	2.86319	0.0906278	0.344461	-0.113373	3.40506	0.0772637	0.78104	1	Not reversible	Not hypometabolic	Not torpor-specific	Not significant
1810058I24Rik	67705	L2__chr6_+_35252736	NR_027875	ENSMUST00000130875	-0.0391201	6.97296	0.168009	0.681887	0.975576	0.327608	6.97296	12.5962	0.000386537	0.00599716	-0.0850356	6.97296	0.763336	0.382286	0.702625	0.266634	6.97296	7.24608	0.00710558	0.0563105	-0.0116546	6.97296	0.0139418	0.906008	1	Not reversible	Not hypometabolic	Not torpor-specific	Not significant
2010107E04Rik	70257	L2__chr12_-_111967010	NM_027360	ENSMUST00000021719	-0.244584	9.04002	7.36576	0.00664773	0.0661277	0.0840372	9.04002	0.848452	0.356991	0.747211	0.154091	9.04002	2.72491	0.0987939	0.309245	0.175789	9.04002	3.61945	0.0571076	0.255662	0.0138056	9.04002	0.0224618	0.880865	1	Not reversible	Not hypometabolic	Not torpor-specific	Not significant
2010111I01Rik	72061	L2__chr13_+_63240071	NR_110520	NA	0.308287	6.52406	6.9244	0.00850276	0.0790192	0.00028408	6.52406	6.26261e-06	0.998003	1	0.0733289	6.52406	0.397705	0.528277	0.818737	0.388962	6.52406	10.9268	0.000947851	0.0118477	0.354867	6.52406	10.4805	0.00120642	0.134816	Not reversible	Not hypometabolic	Not torpor-specific	Not significant
2010315B03Rik	630836	L2__chr9_-_124312660	NM_001243117	ENSMUST00000071300	-0.297246	3.88567	1.4673	0.225773	0.645457	0.34608	3.88567	1.98254	0.159123	0.504095	-0.140873	3.88567	0.290371	0.589983	0.854976	-0.289735	3.88567	1.41909	0.233554	0.594139	0.15427	3.88567	0.34872	0.554838	1	Not reversible	Not hypometabolic	Not torpor-specific	Not significant
2010320M18Rik	72093	L2__chr8_+_70776878	NR_029440	ENSMUST00000191396	0.0237091	3.94149	0.0103492	0.91897	1	0.0891195	3.94149	0.149264	0.699239	0.958134	-0.283828	3.94149	1.55983	0.21169	0.503654	0.0823605	3.94149	0.124764	0.723924	0.937297	0.032059	3.94149	0.0179919	0.893297	1	Not reversible	Not hypometabolic	Not torpor-specific	Not significant
2210016F16Rik	70153	L2__chr13_-_58385219	NM_027335	ENSMUST00000022032	-0.220465	4.72076	1.64481	0.199667	0.609746	0.203922	4.72076	1.36784	0.242184	0.623868	-0.541835	4.72076	10.5239	0.00117839	0.0103457	-0.0611793	4.72076	0.121733	0.727162	0.938134	-0.0344646	4.72076	0.0339417	0.853831	1	Not reversible	Not hypometabolic	Not torpor-specific	Not significant
2210016L21Rik	72357	L2__chr5_+_114942203	NM_028211	ENSMUST00000031538	-0.167093	4.66457	0.862676	0.352991	0.782653	0.0617015	4.66457	0.110506	0.739569	0.971162	-0.0551565	4.66457	0.0841775	0.771714	0.944743	-0.117443	4.66457	0.427035	0.513447	0.839878	-0.0447566	4.66457	0.0531277	0.817708	1	Not reversible	Not hypometabolic	Not torpor-specific	Not significant
2210408F21Rik	73652	L2__chr6_+_31220445	NR_040257	ENSMUST00000123149	-0.122708	5.58897	0.928155	0.335343	0.768153	0.00265727	5.58897	0.000406586	0.983913	1	0.318212	5.58897	4.92294	0.0265024	0.121871	-0.111631	5.58897	0.781065	0.376816	0.739601	-0.0467523	5.58897	0.11755	0.731707	1	Not reversible	Not hypometabolic	Not torpor-specific	Not significant
2300009A05Rik	69478	L2__chr9_-_63399233	NM_027090	ENSMUST00000168665	-0.136113	5.58058	1.00454	0.316215	0.749599	-0.0510809	5.58058	0.130569	0.717843	0.965204	0.471242	5.58058	9.22855	0.00238271	0.0185175	-0.153036	5.58058	1.30034	0.254152	0.617888	-0.0598675	5.58058	0.171597	0.678697	1	Not reversible	Not hypometabolic	Not torpor-specific	Not significant
2310001H17Rik	76432	L2__chr6_-_129238069	NR_040265	NA	-0.193955	4.05356	0.775816	0.378424	0.804835	-0.350297	4.05356	2.01151	0.156109	0.498879	-0.59963	4.05356	8.11114	0.0043994	0.0307695	0.0171304	4.05356	0.00570488	0.939793	1	0.18201	4.05356	0.63364	0.426023	1	Not reversible	Not hypometabolic	Not torpor-specific	Not significant
2310002L09Rik	71886	L2__chr4_-_73950841	NM_027104	ENSMUST00000030101	-0.0766371	5.6728	0.300694	0.583448	0.934918	0.252977	5.6728	3.40512	0.0649943	0.297387	-0.519869	5.6728	15.0906	0.000102473	0.0013518	-0.116155	5.6728	0.711375	0.398988	0.75757	0.314273	5.6728	5.15392	0.023194	0.642096	Not reversible	Not hypometabolic	Not torpor-specific	Not significant
2310009A05Rik	66364	L2__chr9_+_73039724	NM_001308425	ENSMUST00000184126	-0.134951	5.21771	0.817551	0.365897	0.793889	0.179806	5.21771	1.4441	0.229477	0.609192	-0.452221	5.21771	9.70501	0.00183766	0.015074	0.0295952	5.21771	0.0377188	0.846009	0.976977	0.292266	5.21771	3.79616	0.0513701	0.861952	Not reversible	Not hypometabolic	Not torpor-specific	Not significant
2310009B15Rik	69549	L2__chr1_-_138856827	NM_001081226	ENSMUST00000112025	-0.0913586	4.09301	0.168727	0.681246	0.975202	0.026115	4.09301	0.0131514	0.908699	1	0.308849	4.09301	1.54526	0.213836	0.506513	-0.141454	4.09301	0.420977	0.51645	0.841899	-0.216519	4.09301	0.783842	0.375969	1	Not reversible	Not hypometabolic	Not torpor-specific	Not significant
2310010J17Rik	78329	L2__chr7_-_90130035	NR_046007	ENSMUST00000181189	0.00186959	3.55639	4.13139e-05	0.994872	1	-0.0273465	3.55639	0.00855964	0.926286	1	0.0914775	3.55639	0.0892855	0.765088	0.941691	-0.0430218	3.55639	0.0227249	0.880175	0.988262	-0.18831	3.55639	0.363194	0.546738	1	Not reversible	Not hypometabolic	Not torpor-specific	Not significant
2310011J03Rik	66374	L2__chr10_-_80320538	NM_025521	ENSMUST00000020341	0.00704542	4.79195	0.00142452	0.969893	1	0.166028	4.79195	0.826486	0.363291	0.751844	-0.402977	4.79195	5.10154	0.0239047	0.112811	-0.0688808	4.79195	0.143133	0.705186	0.930197	0.0738164	4.79195	0.150155	0.698388	1	Not reversible	Not hypometabolic	Not torpor-specific	Not significant
2310014F06Rik	69625	L2__chr7_-_112680511	NA	ENSMUST00000146145	-0.814011	3.48377	7.88264	0.00499116	0.0533192	0.273801	3.48377	0.71137	0.39899	0.783083	0.495255	3.48377	1.66045	0.197542	0.483835	-0.894232	3.48377	9.99938	0.00156593	0.0176212	-0.175281	3.48377	0.233977	0.62859	1	Not reversible	Not hypometabolic	Not torpor-specific	Not significant
2310015A10Rik	69548	L2__chr12_-_80132814	NR_033514	ENSMUST00000180643	-0.0837092	4.89447	0.261983	0.608761	0.947142	0.112147	4.89447	0.464889	0.495348	0.859887	0.531209	4.89447	7.78093	0.00528007	0.0358187	-0.0183554	4.89447	0.0125487	0.910807	0.99531	-0.0499177	4.89447	0.0823811	0.774096	1	Not reversible	Not hypometabolic	Not torpor-specific	Not significant
2310016D23Rik	76443	L2__chr1_+_60778743	NA	ENSMUST00000130082	-0.616208	3.42534	3.61492	0.0572635	0.296626	0.217999	3.42534	0.380913	0.537115	0.883986	0.400298	3.42534	0.970781	0.324486	0.64327	-0.50606	3.42534	2.38671	0.122371	0.415725	-0.0414847	3.42534	0.0119025	0.913124	1	Not reversible	Not hypometabolic	Not torpor-specific	Not significant
2310020H05Rik	69603	L2__chr13_-_99087921	NR_045495	ENSMUST00000189489	-0.360002	4.50124	3.34607	0.0673657	0.329828	0.345164	4.50124	2.99259	0.0836461	0.349893	0.291811	4.50124	1.60069	0.205805	0.495153	-0.440747	4.50124	5.27853	0.02159	0.131048	0.0614677	4.50124	0.0810643	0.77586	1	Not reversible	Not hypometabolic	Not torpor-specific	Not significant
2310022A10Rik	66367	L2__chr7_+_27560484	NM_001122767	NA	-0.233562	5.60277	3.56843	0.0588878	0.301999	0.431081	5.60277	12.8269	0.000341672	0.00535924	0.369775	5.60277	6.62984	0.0100284	0.0590052	-0.0328736	5.60277	0.0668788	0.795937	0.964511	-0.130286	5.60277	0.899187	0.343	1	Not reversible	Not hypometabolic	Not torpor-specific	Not significant
2310022A10Rik	66367	L2__chr7_+_27553277	NM_175107	ENSMUST00000067386	-0.170267	4.78111	0.987198	0.320428	0.75235	0.435023	4.78111	6.97641	0.0082591	0.0703501	-0.0158893	4.78111	0.00757358	0.930651	0.993959	-0.0911389	4.78111	0.28026	0.596531	0.883119	-0.0261517	4.78111	0.0201094	0.887232	1	Not reversible	Not hypometabolic	Not torpor-specific	Not significant
2310022B05Rik	69551	L2__chr8_-_124663197	NM_175149	ENSMUST00000034464	0.0790437	4.91167	0.233732	0.62877	0.954698	-0.157058	4.91167	0.875666	0.349392	0.740568	-0.0794606	4.91167	0.234516	0.628195	0.877616	0.0826136	4.91167	0.260457	0.609806	0.890362	-0.299096	4.91167	2.86001	0.0908072	1	Not reversible	Not hypometabolic	Not torpor-specific	Not significant
2310030G06Rik	66952	L2__chr9_-_50746578	NM_025865	ENSMUST00000034564	0.177779	3.54377	0.367132	0.544572	0.913562	-0.519628	3.54377	2.69387	0.100735	0.389319	-0.0406321	3.54377	0.0194634	0.889046	0.985174	0.301439	3.54377	1.02944	0.310291	0.676299	0.27844	3.54377	0.997736	0.317859	1	Not reversible	Not hypometabolic	Not torpor-specific	Not significant
2310033P09Rik	67862	L2__chr11_+_59208363	NM_024210	ENSMUST00000020719	-0.0963416	3.26693	0.0909308	0.762997	0.994857	0.325102	3.26693	1.10446	0.293289	0.683221	-0.483522	3.26693	2.48347	0.115048	0.342241	-0.241992	3.26693	0.618814	0.431488	0.783096	-0.0107128	3.26693	0.00100498	0.97471	1	Not reversible	Not hypometabolic	Not torpor-specific	Not significant
2310035C23Rik	227446	L2__chr1_+_105663880	NM_029349	ENSMUST00000039173	-0.0319342	3.27061	0.0110695	0.916208	1	0.13249	3.27061	0.193572	0.65996	0.942588	-0.0397087	3.27061	0.0160405	0.899216	0.987364	-0.333581	3.27061	1.38193	0.239772	0.600536	-0.217048	3.27061	0.432752	0.510642	1	Not reversible	Not hypometabolic	Not torpor-specific	Not significant
2310039H08Rik	67101	L2__chr17_+_46772812	NM_025966	ENSMUST00000071430	0.0214908	6.06757	0.0371088	0.847244	1	0.190962	6.06757	3.10331	0.0781334	0.336104	0.0340837	6.06757	0.0869121	0.76814	0.943417	0.185656	6.06757	2.66032	0.10288	0.374644	-0.0662955	6.06757	0.323823	0.569319	1	Not reversible	Not hypometabolic	Not torpor-specific	Not significant
2310040G24Rik	381792	L2__chr6_-_86488206	NR_040292	ENSMUST00000188135	-0.546494	6.4194	23.8157	1.06014e-06	4.26111e-05	0.62349	6.4194	31.1734	2.35975e-08	1.10771e-06	-0.317816	6.4194	7.20087	0.00728683	0.0462831	-0.481472	6.4194	18.403	1.78776e-05	0.000404826	0.0492896	6.4194	0.16077	0.688448	1	Down-regulated	Down-regulated	Down-regulated	Not significant
2310050C09Rik	66533	L2__chr3_-_92870219	NM_025621	ENSMUST00000163439	0	1.93411	0	1	1	0	1.93411	0	1	1	0	1.93411	0	1	1	0	1.93411	0	1	1	0	1.93411	0	1	1	Not reversible	Not hypometabolic	Not torpor-specific	Not significant
2310057M21Rik	68277	L2__chr7_-_131362705	NM_026655	ENSMUST00000059438	0.64237	5.71956	21.3241	3.87823e-06	0.000134816	-0.64336	5.71956	20.9207	4.78684e-06	0.000127425	-0.0200076	5.71956	0.0244908	0.875643	0.980856	0.463325	5.71956	12.0447	0.000519403	0.00718341	0.231908	5.71956	3.53821	0.0599703	0.897925	Up-regulated	Not hypometabolic	Not torpor-specific	Not significant
2310061I04Rik	69662	L2__chr17_-_35897352	NM_001033630	ENSMUST00000059740	0.264197	6.18323	4.49754	0.0339436	0.207978	-0.27799	6.18323	4.86348	0.027431	0.170279	0.257238	6.18323	4.02654	0.0447898	0.176659	0.00118023	6.18323	9.9162e-05	0.992055	1	-0.0886525	6.18323	0.505269	0.477194	1	Not reversible	Not hypometabolic	Not torpor-specific	Not significant
2310061I04Rik	69662	L2__chr17_-_35897095	NM_001033630	ENSMUST00000059740	-0.246093	3.46116	0.698765	0.403199	0.821861	0.367419	3.46116	1.59567	0.206518	0.579167	0.225024	3.46116	0.456358	0.499331	0.797442	-0.320888	3.46116	1.24757	0.264016	0.628382	-0.0583956	3.46116	0.0326298	0.856652	1	Not reversible	Not hypometabolic	Not torpor-specific	Not significant
2310075C17Rik	70194	L2__chr9_+_112227431	NR_131053	ENSMUST00000161216	-0.163298	5.85983	1.67525	0.195557	0.603179	0.0800057	5.85983	0.384455	0.535228	0.882691	-0.293214	5.85983	5.3097	0.021207	0.103831	0.148948	5.85983	1.28255	0.257426	0.621233	0.118991	5.85983	0.827316	0.36305	1	Not reversible	Not hypometabolic	Not torpor-specific	Not significant
2410002F23Rik	668661	L2__chr7_+_44246786	NM_025880	ENSMUST00000125318	0.482994	2.69158	1.39583	0.237422	0.658538	-0.436094	2.69158	1.13141	0.287474	0.676994	0.288972	2.69158	0.50108	0.479026	0.784303	-0.0046258	2.69158	0.000156919	0.990005	1	-0.477713	2.69158	1.27009	0.259749	1	Not reversible	Not hypometabolic	Not torpor-specific	Not significant
2410004B18Rik	66421	L2__chr3_+_145938033	NM_001356284	ENSMUST00000039571	0.00371019	4.52341	0.00032091	0.985707	1	-0.0673324	4.52341	0.100864	0.750796	0.973095	-0.17439	4.52341	0.70947	0.39962	0.71917	-0.136425	4.52341	0.46732	0.494223	0.827607	0.00228776	4.52341	0.000113823	0.991488	1	Not reversible	Not hypometabolic	Not torpor-specific	Not significant
2410006H16Rik	69221	L2__chr11_+_62602874	NR_030738	ENSMUST00000131787	1.20434	5.50281	45.2933	1.69632e-11	1.84899e-09	-0.998057	5.50281	32.4841	1.20175e-08	5.99103e-07	0.0169548	5.50281	0.0119223	0.913052	0.990273	1.47575	5.50281	63.7815	1.39016e-15	2.15425e-13	0.0397809	5.50281	0.0667251	0.796166	1	Up-regulated	Not hypometabolic	Not torpor-specific	Not significant
2410015M20Rik	224904	L2__chr17_-_56609703	NM_153152	ENSMUST00000052832	-0.350697	6.38517	7.9608	0.00478012	0.0515355	0.289798	6.38517	5.23754	0.0221045	0.146854	-0.0315163	6.38517	0.0547028	0.815073	0.963232	0.0902137	6.38517	0.465422	0.495101	0.82795	0.200547	6.38517	2.34219	0.125912	1	Not reversible	Not hypometabolic	Not torpor-specific	Not significant
2410089E03Rik	73692	L2__chr15_+_8169050	NM_001162906	ENSMUST00000110617	-0.19338	3.08471	0.286068	0.592752	0.938797	0.227566	3.08471	0.392529	0.530973	0.880825	-0.267665	3.08471	0.527291	0.467748	0.77558	-0.496499	3.08471	2.15672	0.141947	0.453371	-0.0822809	3.08471	0.0434455	0.834889	1	Not reversible	Not hypometabolic	Not torpor-specific	Not significant
2410131K14Rik	76792	L2__chr5_+_118245241	NM_001081236	ENSMUST00000049138	0.297214	3.78678	1.39494	0.237572	0.658538	-0.217766	3.78678	0.754305	0.385117	0.771357	0.522237	3.78678	3.68593	0.0548733	0.203983	0.315139	3.78678	1.59179	0.20707	0.555839	-0.0657177	3.78678	0.0692696	0.792403	1	Not reversible	Not hypometabolic	Not torpor-specific	Not significant
2500002B13Rik	78353	L2__chr8_+_57488057	NR_126553	ENSMUST00000180690	0.189757	3.24247	0.383693	0.535634	0.910202	-0.578984	3.24247	3.01409	0.0825437	0.347067	0.100816	3.24247	0.104582	0.746399	0.935298	0.392675	3.24247	1.55569	0.212297	0.563097	0.104666	3.24247	0.121501	0.727412	1	Not reversible	Not hypometabolic	Not torpor-specific	Not significant
2510002D24Rik	72307	L2__chr16_+_18836580	NM_001033164	ENSMUST00000055413	-0.379416	3.55362	2.03388	0.153828	0.535968	0.164862	3.55362	0.346259	0.556239	0.89335	0.0828933	3.55362	0.0760995	0.782655	0.948895	-0.160504	3.55362	0.342055	0.558646	0.865803	-0.112004	3.55362	0.136871	0.711412	1	Not reversible	Not hypometabolic	Not torpor-specific	Not significant
2510009E07Rik	72190	L2__chr16_-_21694583	NM_001001881	ENSMUST00000053336	-0.674158	4.68131	13.3356	0.000260408	0.00500652	0.523173	4.68131	7.42079	0.00644746	0.0579506	-0.243677	4.68131	1.38324	0.23955	0.542542	-0.9313	4.68131	28.6234	8.79131e-08	3.35531e-06	-0.233436	4.68131	1.05212	0.305019	1	Not reversible	Not hypometabolic	Not torpor-specific	Not significant
2510039O18Rik	77034	L2__chr4_+_147940885	NM_029841	ENSMUST00000103232	0.542857	3.37229	3.01795	0.0823475	0.372286	-0.957017	3.37229	7.84229	0.0051038	0.0487217	0.615802	3.37229	3.51923	0.0606607	0.221339	0.49827	3.37229	2.64295	0.10401	0.376946	-0.575911	3.37229	3.11281	0.077679	0.973789	Not reversible	Not hypometabolic	Not torpor-specific	Not significant
2610002M06Rik	67028	L2__chrX_-_107816303	NM_025921	ENSMUST00000120722	-0.172045	2.33124	0.0729705	0.78706	1	-0.0419843	2.33124	0.0039358	0.949977	1	-0.225707	2.33124	0.119767	0.729287	0.928545	-0.330394	2.33124	0.290751	0.58974	0.880111	-0.0619184	2.33124	0.00808836	0.928339	1	Not reversible	Not hypometabolic	Not torpor-specific	Not significant
2610005L07Rik	381598	L2__chr8_-_20424708	NR_028428	ENSMUST00000139264	0.213134	3.85665	0.51892	0.471303	0.871153	-0.253607	3.85665	0.707199	0.400375	0.784526	0.168863	3.85665	0.309173	0.578188	0.848352	-0.171061	3.85665	0.394683	0.529848	0.849692	-0.175664	3.85665	0.332434	0.56423	1	Not reversible	Not hypometabolic	Not torpor-specific	Not significant
2610008E11Rik	72128	L2__chr10_-_79097575	NM_001004362	ENSMUST00000039271	-0.117608	3.86164	0.212401	0.644892	0.960155	0.268016	3.86164	1.1425	0.285124	0.675266	0.438559	3.86164	2.23077	0.135287	0.380674	-0.348606	3.86164	2.07944	0.149295	0.466414	-0.0192357	3.86164	0.00502046	0.943513	1	Not reversible	Not hypometabolic	Not torpor-specific	Not significant
2610044O15Rik8	72139	L2__chr8_-_129234014	NM_153780	ENSMUST00000079272	-0.516105	3.93474	4.44811	0.0349398	0.21178	0.8136	3.93474	12.1209	0.000498596	0.0074396	0.117782	3.93474	0.170082	0.680039	0.907797	-0.369204	3.93474	2.19738	0.138246	0.446651	-0.0130307	3.93474	0.00215899	0.96294	1	Not reversible	Not hypometabolic	Not torpor-specific	Not significant
2610301B20Rik	67157	L2__chr4_+_10874512	NM_026005	ENSMUST00000080517	-0.00775226	3.41302	0.000651513	0.979636	1	0.0153855	3.41302	0.00251657	0.959991	1	-0.230006	3.41302	0.583496	0.444945	0.758861	0.177746	3.41302	0.326271	0.567863	0.870313	-0.0615646	3.41302	0.0372424	0.846972	1	Not reversible	Not hypometabolic	Not torpor-specific	Not significant
2610306M01Rik	67170	L2__chr6_-_86849013	NR_028298	ENSMUST00000185414	-0.0967455	3.63102	0.130124	0.718304	0.98453	0.316507	3.63102	1.481	0.223617	0.602034	0.0906466	3.63102	0.099367	0.752591	0.938172	0.13132	3.63102	0.224668	0.635506	0.901868	0.28183	3.63102	1.10425	0.293336	1	Not reversible	Not hypometabolic	Not torpor-specific	Not significant
2610307P16Rik	72518	L2__chr13_-_28885345	NR_045053	ENSMUST00000122881	-0.389245	2.01746	0.288222	0.591362	0.938214	0.566631	2.01746	0.6361	0.425127	0.803878	-0.119291	2.01746	0.0230462	0.879337	0.982029	-1.27356	2.01746	4.29171	0.0382986	0.193312	-0.0270645	2.01746	0.00112269	0.973271	1	Not reversible	Not hypometabolic	Not torpor-specific	Not significant
2610507B11Rik	72503	L2__chr11_+_78261751	NM_001002004	ENSMUST00000010421	0.0178076	7.05884	0.0306089	0.861116	1	-0.207098	7.05884	3.92149	0.0476727	0.246137	0.325739	7.05884	9.13647	0.00250564	0.0193095	-0.150099	7.05884	2.27987	0.131063	0.432905	-0.158648	7.05884	2.26599	0.132242	1	Not reversible	Not hypometabolic	Not torpor-specific	Not significant
2610524H06Rik	330173	L2__chr5_-_114823450	NM_181075	ENSMUST00000140374	-0.48425	2.47809	0.788571	0.374532	0.801004	0.85355	2.47809	2.74666	0.0974577	0.381433	-1.64185	2.47809	13.082	0.00029815	0.00337304	-0.374735	2.47809	0.46311	0.496174	0.828858	0.0725221	2.47809	0.0141773	0.905221	1	Not reversible	Not hypometabolic	Not torpor-specific	Not significant
2700062C07Rik	68046	L2__chr18_+_24470848	NM_026529	ENSMUST00000097646	-0.133062	2.83911	0.0920982	0.761527	0.99429	0.35764	2.83911	0.707811	0.400171	0.784365	-0.279664	2.83911	0.402035	0.52604	0.816944	-0.214867	2.83911	0.252769	0.615132	0.894144	0.145619	2.83911	0.103228	0.74799	1	Not reversible	Not hypometabolic	Not torpor-specific	Not significant
2700081O15Rik	108899	L2__chr19_+_7417613	NM_175381	ENSMUST00000159346	-0.437469	2.39531	0.365123	0.545675	0.913846	-0.149986	2.39531	0.0342577	0.85316	0.992783	0.0518416	2.39531	0.00404394	0.949295	1	-0.184255	2.39531	0.0605713	0.805595	0.965173	-0.404249	2.39531	0.216814	0.641478	1	Not reversible	Not hypometabolic	Not torpor-specific	Not significant
2810001G20Rik	66456	L2__chr11_+_64079486	NR_033780	ENSMUST00000135037	0.274639	3.82063	1.2811	0.257694	0.684947	-0.189908	3.82063	0.618293	0.431682	0.808365	0.823069	3.82063	8.70584	0.00317192	0.0234467	0.597666	3.82063	5.48998	0.0191257	0.119822	-0.0333073	3.82063	0.0192143	0.889754	1	Not reversible	Not hypometabolic	Not torpor-specific	Not significant
2810004N23Rik	66523	L2__chr8_-_124862983	NM_025615	ENSMUST00000034465	0.0983413	5.29392	0.40633	0.523838	0.903529	0.30856	5.29392	4.57055	0.0325261	0.190562	-0.225494	5.29392	2.26098	0.13267	0.37586	0.157425	5.29392	1.04011	0.307796	0.674148	0.300314	5.29392	4.11301	0.0425545	0.799032	Not reversible	Not hypometabolic	Not torpor-specific	Not significant
2810006K23Rik	72650	L2__chr5_+_124328168	NM_001134717	ENSMUST00000077376	-0.269754	3.03628	0.44766	0.503448	0.89038	0.508878	3.03628	1.70519	0.191611	0.557452	-0.171563	3.03628	0.163228	0.686202	0.911581	-0.378077	3.03628	0.934666	0.333653	0.697469	0.0134583	3.03628	0.00094251	0.975509	1	Not reversible	Not hypometabolic	Not torpor-specific	Not significant
2810013P06Rik	100503178	L2__chr8_+_123042620	NR_045268	ENSMUST00000186531	0.252026	4.20794	1.4281	0.232075	0.653161	0.0709831	4.20794	0.125259	0.7234	0.965784	0.413292	4.20794	3.36807	0.0664714	0.235571	0.27836	4.20794	1.76249	0.184314	0.522781	-0.0153117	4.20794	0.00536741	0.941597	1	Not reversible	Not hypometabolic	Not torpor-specific	Not significant
2810025M15Rik	69953	L2__chr1_+_157412759	NR_027984	ENSMUST00000061537	0.250773	3.7688	0.90779	0.340701	0.771035	-0.155431	3.7688	0.353431	0.552178	0.891321	0.100922	3.7688	0.145299	0.703069	0.918454	0.58078	3.7688	4.39492	0.0360461	0.185519	-0.122228	3.7688	0.210584	0.64631	1	Not reversible	Not hypometabolic	Not torpor-specific	Not significant
2810403A07Rik	74200	L2__chr3_+_88685815	NM_028814	ENSMUST00000029696	0.228082	5.08019	2.12714	0.144711	0.517675	-0.339334	5.08019	4.41058	0.0357168	0.20363	0.0980251	5.08019	0.385514	0.534667	0.822299	0.091673	5.08019	0.369737	0.543148	0.858051	0.030958	5.08019	0.0402642	0.840965	1	Not reversible	Not hypometabolic	Not torpor-specific	Not significant
2810474O19Rik	67246	L2__chr6_+_149309550	NM_001289661	ENSMUST00000046689	0.48102	4.10205	4.35653	0.0368674	0.218642	-0.589924	4.10205	6.14264	0.013196	0.100192	0.377261	4.10205	2.59883	0.106943	0.327032	0.355583	4.10205	2.55125	0.110207	0.390224	-0.120694	4.10205	0.292439	0.588662	1	Not reversible	Not hypometabolic	Not torpor-specific	Not significant
2900026A02Rik	243219	L2__chr5_-_113138415	NM_001347397	NA	0.262791	5.01144	2.52367	0.11215	0.445756	0.0139064	5.01144	0.00767817	0.930175	1	-0.534431	5.01144	13.2547	0.000271899	0.00311968	0.0573482	5.01144	0.13275	0.715598	0.935448	0.165266	5.01144	1.09454	0.295466	1	Not reversible	Not hypometabolic	Not torpor-specific	Not significant
2900060B14Rik	68204	L2__chr1_-_118459267	NR_027901	ENSMUST00000203191	-0.673943	2.44025	1.0848	0.297625	0.729988	0.421758	2.44025	0.38021	0.537491	0.883986	-1.13801	2.44025	3.43366	0.0638804	0.229698	-0.586436	2.44025	0.812351	0.367426	0.730423	0.187313	2.44025	0.0657424	0.79764	1	Not reversible	Not hypometabolic	Not torpor-specific	Not significant
2900097C17Rik	347740	L2__chr2_-_156392962	NR_024329	ENSMUST00000192590	0.175555	7.52845	3.66123	0.0556926	0.291305	-0.407925	7.52845	18.5922	1.61885e-05	0.000373819	0.463022	7.52845	23.0489	1.5793e-06	3.56995e-05	0.153488	7.52845	2.83874	0.0920165	0.347777	-0.24438	7.52845	6.76299	0.00930677	0.419307	Not reversible	Not hypometabolic	Not torpor-specific	Not significant
3110002H16Rik	76482	L2__chr18_+_12168733	NM_029623	ENSMUST00000025276	-0.0811486	3.81344	0.0934369	0.759852	0.993719	0.269006	3.81344	1.07866	0.298997	0.688713	-0.262243	3.81344	0.977839	0.322733	0.641476	-0.364267	3.81344	2.13963	0.143536	0.456632	0.0912659	3.81344	0.11048	0.739598	1	Not reversible	Not hypometabolic	Not torpor-specific	Not significant
3110039I08Rik	73144	L2__chr9_+_41581338	NR_015483	NA	-0.265892	1.9232	0.0646613	0.799275	1	0.200681	1.9232	0.0353755	0.850811	0.992783	-0.581548	1.9232	0.317859	0.572897	0.845349	-0.295588	1.9232	0.0822551	0.774264	0.956408	-0.120327	1.9232	0.0110657	0.916222	1	Not reversible	Not hypometabolic	Not torpor-specific	Not significant
3110040N11Rik	67290	L2__chr7_-_81789456	NM_026077	ENSMUST00000026092	-0.348264	4.87487	4.80497	0.0283778	0.184714	0.364103	4.87487	5.16996	0.0229807	0.150345	-0.243148	4.87487	2.10486	0.146832	0.401212	-0.0657054	4.87487	0.156818	0.692103	0.926312	0.181134	4.87487	1.13618	0.286462	1	Not reversible	Not hypometabolic	Not torpor-specific	Not significant
3110056K07Rik	73204	L2__chr12_-_71015578	NR_045055	ENSMUST00000127129	-0.302597	2.70549	0.495518	0.481476	0.876394	0.0400578	2.70549	0.00770145	0.930069	1	0.262939	2.70549	0.282948	0.594775	0.85746	-0.292199	2.70549	0.469848	0.493057	0.827372	0.0739756	2.70549	0.0253263	0.873557	1	Not reversible	Not hypometabolic	Not torpor-specific	Not significant
3110062M04Rik	78412	L2__chr6_-_34878067	NM_001135611	ENSMUST00000055097	-0.485952	3.24411	2.36123	0.124384	0.475714	0.528275	3.24411	2.77518	0.095736	0.37737	-0.260692	3.24411	0.583954	0.444767	0.758861	-0.303614	3.24411	0.878341	0.348656	0.712313	-0.125048	3.24411	0.115522	0.733943	1	Not reversible	Not hypometabolic	Not torpor-specific	Not significant
3110079O15Rik	73234	L2__chr1_+_87470266	NM_001356490	ENSMUST00000027476	0.196824	1.63851	0.121537	0.727373	0.988371	-0.196824	1.63851	0.1182	0.730995	0.968814	0.101847	1.63851	0.0177092	0.894133	0.986643	0.196824	1.63851	0.124787	0.7239	0.937297	0.579054	1.63851	0.281472	0.595738	1	Not reversible	Not hypometabolic	Not torpor-specific	Not significant
3300002P13Rik	70230	L2__chr7_-_3423410	NR_126426	ENSMUST00000204020	-1.50087	3.08598	20.1792	7.05144e-06	0.000226468	1.7307	3.08598	28.7005	8.44811e-08	3.5394e-06	-1.00575	3.08598	7.07026	0.00783739	0.0489867	-1.3088	3.08598	14.5471	0.000136702	0.00232882	-0.0907335	3.08598	0.0378278	0.845789	1	Down-regulated	Down-regulated	Down-regulated	Not significant
3425401B19Rik	100504518	L2__chr14_-_32685255	NM_001195097	ENSMUST00000096038	0.109419	6.47558	0.940099	0.332252	0.765881	-0.350431	6.47558	8.78819	0.00303187	0.0326599	0.444425	6.47558	13.2049	0.000279213	0.00318937	0.0635751	6.47558	0.326849	0.567521	0.870308	-0.00450457	6.47558	0.00155931	0.968501	1	Not reversible	Not hypometabolic	Not torpor-specific	Not significant
4631405K08Rik	70800	L2__chr1_-_193510211	NA	ENSMUST00000180420	0	1.42779	0	1	1	0	1.42779	0	1	1	0	1.42779	0	1	1	0	1.42779	0	1	1	0	1.42779	0	1	1	Not reversible	Not hypometabolic	Not torpor-specific	Not significant
4632427E13Rik	666737	L2__chr7_-_92741461	NR_015510	ENSMUST00000098305	-0.158808	3.54262	0.288298	0.591313	0.938214	0.139103	3.54262	0.214732	0.643083	0.935081	-0.202409	3.54262	0.445303	0.504574	0.801313	-0.513587	3.54262	3.51916	0.0606633	0.266388	-0.0300781	3.54262	0.00896095	0.924583	1	Not reversible	Not hypometabolic	Not torpor-specific	Not significant
4632428C04Rik	100043102	L2__chr16_+_30008662	NR_033631	ENSMUST00000181485	-0.110869	3.42519	0.157376	0.691584	0.978356	-0.0243994	3.42519	0.00708072	0.93294	1	0.556486	3.42519	2.87159	0.0901558	0.291314	0.00935728	3.42519	0.00109406	0.973613	1	-0.11042	3.42519	0.133542	0.714788	1	Not reversible	Not hypometabolic	Not torpor-specific	Not significant
4732491K20Rik	224523	L2__chr17_+_12318882	NR_045290	ENSMUST00000181774	0.0749373	3.56304	0.067887	0.794439	1	0.449759	3.56304	2.91935	0.0875233	0.359771	-0.0310818	3.56304	0.0113594	0.915122	0.990421	-0.179395	3.56304	0.437382	0.508389	0.837259	0.285765	3.56304	1.05499	0.30436	1	Not reversible	Not hypometabolic	Not torpor-specific	Not significant
4833420G17Rik	67392	L2__chr13_+_119462756	NM_001113550	ENSMUST00000026519	0.14367	3.92363	0.291367	0.589346	0.936878	-0.137547	3.92363	0.261675	0.608972	0.920838	0.0612808	3.92363	0.0510774	0.821199	0.964781	-0.049207	3.92363	0.0375525	0.846344	0.976977	-0.179322	3.92363	0.416397	0.51874	1	Not reversible	Not hypometabolic	Not torpor-specific	Not significant
4833439L19Rik	97820	L2__chr13_-_54565357	NM_001252645	ENSMUST00000026989	-0.243086	7.56405	8.04933	0.00455206	0.0498118	0.0654692	7.56405	0.554215	0.4566	0.828694	0.210889	7.56405	5.22532	0.0222603	0.107354	-0.182615	7.56405	4.52777	0.0333491	0.176517	-0.129917	7.56405	2.02877	0.154345	1	Not reversible	Not hypometabolic	Not torpor-specific	Not significant
4921524J17Rik	66714	L2__chr8_-_85432811	NM_025722	ENSMUST00000047749	-0.0749653	3.9773	0.0894339	0.764898	0.994857	0.30018	3.9773	1.52816	0.216388	0.592293	-0.495777	3.9773	4.29947	0.0381242	0.157417	-0.0341452	3.9773	0.0186583	0.891351	0.99122	0.143254	3.9773	0.312192	0.576338	1	Not reversible	Not hypometabolic	Not torpor-specific	Not significant
4930402H24Rik	228602	L2__chr2_-_130840133	NM_029432	NA	-0.0230605	3.27048	0.00424958	0.948024	1	0.0122439	3.27048	0.00116667	0.972752	1	-0.00748401	3.27048	0.000415735	0.983733	1	-0.494695	3.27048	2.38358	0.122616	0.416338	-0.0113829	3.27048	0.000951239	0.975395	1	Not reversible	Not hypometabolic	Not torpor-specific	Not significant
4930430F08Rik	68281	L2__chr10_-_100589236	NM_175128	NA	-0.959452	3.17598	7.76004	0.00534149	0.0562211	0.908066	3.17598	6.67825	0.00975963	0.079549	-0.732139	3.17598	3.89183	0.0485214	0.1865	-0.827253	3.17598	5.59813	0.0179797	0.114087	0.305281	3.17598	0.573028	0.449058	1	Not reversible	Not hypometabolic	Not torpor-specific	Not significant
4930452B06Rik	74430	L2__chr14_-_8666214	NM_028934	ENSMUST00000102996	0.0285501	1.54651	0.000544035	0.981391	1	0.476684	1.54651	0.162884	0.686515	0.954157	0.571774	1.54651	0.190372	0.662607	0.897762	-0.0128832	1.54651	0.000113876	0.991486	1	-0.419216	1.54651	0.103334	0.747865	1	Not reversible	Not hypometabolic	Not torpor-specific	Not significant
4930453N24Rik	67609	L2__chr16_-_64770940	NM_026273	ENSMUST00000076991	-0.321291	5.22226	4.78311	0.0287402	0.186413	0.225568	5.22226	2.2235	0.135924	0.462723	0.471124	5.22226	7.08936	0.0077543	0.0486279	0.0233833	5.22226	0.0226896	0.880267	0.988262	-0.246472	5.22226	2.10735	0.146593	1	Not reversible	Not hypometabolic	Not torpor-specific	Not significant
4930511M06Rik	75084	L2__chr18_-_57552398	NR_015494	ENSMUST00000130696	-0.756909	3.78421	10.4923	0.00119872	0.0176609	0.330026	3.78421	1.65946	0.197676	0.56592	0.412783	3.78421	1.86748	0.171764	0.44282	-0.237295	3.78421	0.864276	0.352545	0.716227	-0.0044071	3.78421	0.000247972	0.987436	1	Not reversible	Not hypometabolic	Not torpor-specific	Not significant
4930523C07Rik	67647	L2__chr1_+_160044380	NM_001162896	ENSMUST00000060298	0.264811	3.65646	0.845169	0.357923	0.786752	-0.372787	3.65646	1.57135	0.210011	0.583027	0.101622	3.65646	0.123611	0.725151	0.927441	0.158437	3.65646	0.32176	0.570552	0.871877	0.316223	3.65646	1.40024	0.236684	1	Not reversible	Not hypometabolic	Not torpor-specific	Not significant
4931406C07Rik	70984	L2__chr9_-_15306140	NM_001199485	ENSMUST00000034414	-0.298054	3.34952	1.00754	0.315494	0.749239	0.24689	3.34952	0.66332	0.41539	0.796111	0.0307298	3.34952	0.00883583	0.92511	0.993087	-0.157561	3.34952	0.272623	0.601578	0.885167	-0.158525	3.34952	0.223073	0.636708	1	Not reversible	Not hypometabolic	Not torpor-specific	Not significant
4931406P16Rik	233103	L2__chr7_-_34313547	NA	ENSMUST00000085592	0.275673	3.47091	0.707432	0.400298	0.820099	-0.424216	3.47091	1.54795	0.213438	0.587469	0.17784	3.47091	0.285109	0.593372	0.856747	0.0687848	3.47091	0.0486365	0.825453	0.970651	0.22222	3.47091	0.516912	0.472162	1	Not reversible	Not hypometabolic	Not torpor-specific	Not significant
4931428F04Rik	74356	L2__chr8_-_105289493	NM_001166394	ENSMUST00000014981	-0.735183	2.04114	1.21854	0.269646	0.701212	1.08977	2.04114	2.9752	0.0845497	0.352592	0.0198319	2.04114	0.000636035	0.97988	1	-0.926675	2.04114	2.11222	0.146128	0.461049	0.132964	2.04114	0.030061	0.862352	1	Not reversible	Not hypometabolic	Not torpor-specific	Not significant
4932438A13Rik	229227	L2__chr3_+_36863121	NM_172679	ENSMUST00000057272	0.136553	5.14474	0.777549	0.377892	0.80431	-0.212322	5.14474	1.78521	0.181511	0.540666	0.219465	5.14474	1.81607	0.177781	0.452143	-0.196224	5.14474	1.86104	0.172505	0.504494	-0.130074	5.14474	0.657817	0.417332	1	Not reversible	Not hypometabolic	Not torpor-specific	Not significant
4933421O10Rik	100504166	L2__chr4_-_33031319	NR_036602	ENSMUST00000155691	0.150999	3.14275	0.200932	0.653969	0.963931	-0.301889	3.14275	0.741634	0.389138	0.774816	0.50913	3.14275	1.86089	0.172522	0.443885	0.0990866	3.14275	0.0901307	0.764011	0.952048	-0.233506	3.14275	0.433	0.510521	1	Not reversible	Not hypometabolic	Not torpor-specific	Not significant
4933434E20Rik	99650	L2__chr3_+_90052849	NM_001287086	NA	0.177793	4.39771	0.659613	0.416697	0.83086	-0.201106	4.39771	0.81765	0.365868	0.754414	0.207872	4.39771	0.831938	0.361713	0.681741	0.138877	4.39771	0.41727	0.518302	0.842391	0.0915303	4.39771	0.180337	0.671083	1	Not reversible	Not hypometabolic	Not torpor-specific	Not significant
5031425E22Rik	269630	L2__chr5_-_23433875	NR_040469	ENSMUST00000101522	-0.0197206	4.79386	0.0123	0.911691	1	-0.195929	4.79386	1.09327	0.295747	0.685759	0.414427	4.79386	4.29379	0.0382519	0.157699	-0.348981	4.79386	4.45762	0.0347459	0.181594	0.0462814	4.79386	0.0637102	0.800725	1	Not reversible	Not hypometabolic	Not torpor-specific	Not significant
5031439G07Rik	223739	L2__chr15_-_84987972	NM_001033273	ENSMUST00000047144	0.224976	4.62221	1.28069	0.25777	0.685008	-0.27266	4.62221	1.80551	0.179048	0.537277	0.174949	4.62221	0.73675	0.390704	0.710783	0.093012	4.62221	0.235117	0.627755	0.898271	-0.108316	4.62221	0.288657	0.591082	1	Not reversible	Not hypometabolic	Not torpor-specific	Not significant
5430405H02Rik	74487	L2__chr2_-_156862960	NR_015591	ENSMUST00000153616	0.0595742	3.06371	0.0252835	0.873663	1	0.163641	3.06371	0.202899	0.652391	0.938154	0.133144	3.06371	0.114696	0.734859	0.930017	-0.220975	3.06371	0.394613	0.529885	0.849692	-0.119966	3.06371	0.093227	0.760114	1	Not reversible	Not hypometabolic	Not torpor-specific	Not significant
5430416N02Rik	100503199	L2__chr5_-_100429514	NR_034038	ENSMUST00000180779	0.20103	2.25626	0.11311	0.736631	0.991327	-0.420867	2.25626	0.44741	0.503567	0.866391	0.167768	2.25626	0.074421	0.785005	0.949493	0.0751239	2.25626	0.0168888	0.896601	0.993032	0.0837701	2.25626	0.0202818	0.886753	1	Not reversible	Not hypometabolic	Not torpor-specific	Not significant
5730408K05Rik	67531	L2__chr19_-_8888771	NR_027866	ENSMUST00000175573	0.0691878	3.19945	0.0334252	0.854935	1	0.112444	3.19945	0.0924327	0.761107	0.975813	-0.89369	3.19945	7.52276	0.00609242	0.0400479	0.0331881	3.19945	0.00796245	0.928897	0.99991	0.161189	3.19945	0.184269	0.66773	1	Not reversible	Not hypometabolic	Not torpor-specific	Not significant
5730409E04Rik	230757	L2__chr4_+_126609844	NM_001013755	ENSMUST00000097886	-0.10269	4.33702	0.238891	0.625009	0.953211	0.169833	4.33702	0.655649	0.4181	0.797982	-0.00283852	4.33702	0.000164177	0.989777	1	-0.316266	4.33702	2.50899	0.113198	0.396719	-0.182131	4.33702	0.627047	0.428441	1	Not reversible	Not hypometabolic	Not torpor-specific	Not significant
5730419F03Rik	70537	L2__chr1_-_78609765	NA	ENSMUST00000190504	-0.547404	3.45118	3.41569	0.0645794	0.320975	0.623308	3.45118	4.46165	0.034664	0.199574	0.270562	3.45118	0.57182	0.449537	0.76316	-0.275491	3.45118	0.796912	0.372018	0.735007	-0.203469	3.45118	0.330489	0.565371	1	Not reversible	Not hypometabolic	Not torpor-specific	Not significant
5730455P16Rik	70591	L2__chr11_-_80378016	NM_027472	ENSMUST00000103225	-0.138303	5.15522	0.913052	0.339306	0.769597	-0.0615299	5.15522	0.163727	0.685748	0.954157	0.0587094	5.15522	0.142548	0.705761	0.919076	-0.0988577	5.15522	0.469265	0.493326	0.827399	-0.0975434	5.15522	0.386172	0.534319	1	Not reversible	Not hypometabolic	Not torpor-specific	Not significant
5830417I10Rik	100302730	L2__chr3_+_88775235	NA	ENSMUST00000135913	-0.0211647	3.54592	0.00578799	0.939356	1	-0.00639745	3.54592	0.000511725	0.981952	1	-0.0281335	3.54592	0.00958134	0.922024	0.992417	-0.321088	3.54592	1.52351	0.217089	0.569488	-0.119315	3.54592	0.162238	0.687105	1	Not reversible	Not hypometabolic	Not torpor-specific	Not significant
5930412G12Rik	319616	L2__chr5_-_128600701	NR_015517	ENSMUST00000091324	-0.353006	3.7152	1.88017	0.170315	0.561259	0.703297	3.7152	8.34639	0.00386454	0.0397646	-0.423275	3.7152	2.59972	0.106883	0.327014	-0.496541	3.7152	4.0087	0.045266	0.217081	-0.0855843	3.7152	0.0870684	0.767938	1	Not reversible	Not hypometabolic	Not torpor-specific	Not significant
6030458C11Rik	77877	L2__chr15_-_12824642	NM_001166360	ENSMUST00000057256	-0.161652	4.92634	0.912334	0.339496	0.769851	0.279672	4.92634	2.79457	0.0945843	0.374793	-0.19407	4.92634	1.24507	0.264496	0.573413	-0.0882425	4.92634	0.269966	0.603354	0.88639	0.10042	4.92634	0.320306	0.571424	1	Not reversible	Not hypometabolic	Not torpor-specific	Not significant
6230400D17Rik	76133	L2__chr14_-_20703013	NR_029446	ENSMUST00000180987	0.386919	3.74331	2.24392	0.134141	0.496924	-0.350523	3.74331	1.82458	0.176769	0.533074	0.239985	3.74331	0.851526	0.356121	0.676915	0.324641	3.74331	1.65278	0.198581	0.543898	-0.0476354	3.74331	0.035986	0.849544	1	Not reversible	Not hypometabolic	Not torpor-specific	Not significant
6430548M08Rik	234797	L2__chr8_+_120114149	NM_001163761	ENSMUST00000034281	0.669534	4.88324	11.7164	0.000619516	0.0102157	-0.362554	4.88324	3.75662	0.0525988	0.259277	0.430172	4.88324	4.93855	0.0262641	0.121165	0.572534	4.88324	9.05345	0.002622	0.0264918	-0.407764	4.88324	4.45753	0.0347477	0.743636	Not reversible	Not hypometabolic	Not torpor-specific	Not significant
6430571L13Rik	235599	L2__chr9_+_107340634	NM_175486	ENSMUST00000042581	-2.21114	2.88098	30.4751	3.38176e-08	1.93316e-06	2.07189	2.88098	24.9424	5.90686e-07	2.03139e-05	-0.573643	2.88098	1.05158	0.305144	0.621106	-2.37338	2.88098	37.9336	7.31946e-10	4.11104e-08	-0.265251	2.88098	0.164452	0.68509	1	Down-regulated	Not hypometabolic	Not torpor-specific	Not significant
6530402F18Rik	76220	L2__chr2_-_29252981	NR_029460	ENSMUST00000048455	-0.318657	3.95929	2.03807	0.153404	0.535874	0.29704	3.95929	1.71838	0.189902	0.554409	0.22297	3.95929	0.758087	0.383928	0.704434	-0.205378	3.95929	0.827935	0.36287	0.72574	-0.102223	3.95929	0.166269	0.68345	1	Not reversible	Not hypometabolic	Not torpor-specific	Not significant
6820431F20Rik	547150	L2__chr8_-_20297442	NR_030708	ENSMUST00000150051	0.442163	2.69992	0.760328	0.383226	0.808704	-0.135614	2.69992	0.078288	0.779631	0.980984	0.159408	2.69992	0.102384	0.748987	0.935933	-0.0495742	2.69992	0.0117052	0.913845	0.997134	0.125359	2.69992	0.0702079	0.791034	1	Not reversible	Not hypometabolic	Not torpor-specific	Not significant
8030462N17Rik	212163	L2__chr18_-_77713966	NM_178670	ENSMUST00000074653	0.14265	4.8846	0.773176	0.379236	0.805173	-0.410088	4.8846	5.64003	0.0175549	0.124403	0.265348	4.8846	2.38214	0.12273	0.356492	0.0423842	4.8846	0.0724341	0.787825	0.961751	-0.195171	4.8846	1.31902	0.250768	1	Not reversible	Not hypometabolic	Not torpor-specific	Not significant
8430408G22Rik	213393	L2__chr6_+_116650681	NM_001166580	ENSMUST00000067354	2.78072	4.39332	159.557	1.41398e-36	6.06222e-33	-3.09866	4.39332	172.909	1.71305e-39	2.75416e-36	1.01932	4.39332	37.768	7.96783e-10	3.36007e-08	3.09177	4.39332	181.533	2.24249e-41	1.44214e-37	-0.66871	4.39332	18.4901	1.70791e-05	0.0056326	Up-regulated	Up-regulated	Up-regulated	Down-regulated
9130011E15Rik	71617	L2__chr19_-_45998561	NM_198296	ENSMUST00000045396	0.152489	3.99579	0.443161	0.505601	0.891848	-0.191698	3.99579	0.674472	0.411497	0.793358	0.0925053	3.99579	0.155796	0.693056	0.914829	0.0658702	3.99579	0.087291	0.76765	0.953009	-0.078673	3.99579	0.112859	0.736912	1	Not reversible	Not hypometabolic	Not torpor-specific	Not significant
9130401M01Rik	75758	L2__chr15_-_58034316	NM_029418	ENSMUST00000100655	-0.321539	4.05345	1.8583	0.172821	0.564597	0.309533	4.05345	1.67717	0.195301	0.563724	-0.424658	4.05345	3.1566	0.0756206	0.257978	-0.305095	4.05345	1.69728	0.192644	0.536083	-0.00741574	4.05345	0.000811938	0.977268	1	Not reversible	Not hypometabolic	Not torpor-specific	Not significant
9330159F19Rik	212448	L2__chr10_+_29211685	NM_001162537	ENSMUST00000092627	-0.618023	3.33853	3.81735	0.0507245	0.272784	0.861068	3.33853	7.95512	0.00479515	0.0464422	-0.425504	3.33853	1.57577	0.20937	0.500345	-0.93438	3.33853	10.0262	0.00154325	0.0174117	0.0940801	3.33853	0.0676148	0.794842	1	Not reversible	Not hypometabolic	Not torpor-specific	Not significant
9430038I01Rik	77252	L2__chr7_-_137410757	NM_029886	ENSMUST00000068996	0.223477	4.05085	0.991296	0.319426	0.751913	-0.137739	4.05085	0.380302	0.537442	0.883986	-0.113016	4.05085	0.269313	0.603793	0.864135	0.348988	4.05085	2.35577	0.12482	0.420492	0.0758	4.05085	0.118974	0.730149	1	Not reversible	Not hypometabolic	Not torpor-specific	Not significant
9530020I12Rik	77442	L2__chr12_-_11204382	NR_131083	ENSMUST00000218277	-0.808671	3.89232	13.1292	0.000290726	0.00548288	0.287814	3.89232	1.33479	0.247955	0.631774	0.255765	3.89232	0.818116	0.365731	0.685838	-0.562195	3.89232	5.89535	0.0151809	0.100425	-0.115686	3.89232	0.175941	0.674885	1	Not reversible	Not hypometabolic	Not torpor-specific	Not significant
9530068E07Rik	213673	L2__chr11_+_52396456	NM_153117	ENSMUST00000036952	0.423277	6.73022	17.0791	3.58543e-05	0.000922316	-0.31678	6.73022	9.71307	0.00182962	0.0219905	0.137153	6.73022	1.85443	0.173269	0.44515	0.323572	6.73022	10.4705	0.00121296	0.0143525	0.0119905	6.73022	0.0148522	0.903002	1	Up-regulated	Not hypometabolic	Not torpor-specific	Not significant
A2m	232345	L2__chr6_+_121636224	NM_175628	NA	-0.33627	2.11055	0.0887191	0.765812	0.99494	0.42697	2.11055	0.13697	0.711312	0.961388	0.386076	2.11055	0.234603	0.628132	0.877616	0.0121505	2.11055	0.000137813	0.990634	1	0.126125	2.11055	0.0125762	0.910709	1	Not reversible	Not hypometabolic	Not torpor-specific	Not significant
A330074K22Rik	434353	L2__chr8_-_120228087	NR_110496	ENSMUST00000183235	0.234465	2.74236	0.263702	0.607588	0.947095	1.2181	2.74236	12.0039	0.00053088	0.00786657	0.328085	2.74236	0.465131	0.495236	0.794895	0.137519	2.74236	0.0960722	0.756595	0.94942	0.179746	2.74236	0.168448	0.681495	1	Not reversible	Not hypometabolic	Not torpor-specific	Not significant
A430005L14Rik	97159	L2__chr4_+_153957252	NM_001163019	ENSMUST00000058393	-0.316736	3.87339	1.34516	0.246126	0.670699	0.432698	3.87339	2.56708	0.109109	0.408546	-0.303542	3.87339	1.15034	0.283478	0.597819	0.0522624	3.87339	0.0325329	0.856863	0.980775	0.435374	3.87339	2.48055	0.115262	1	Not reversible	Not hypometabolic	Not torpor-specific	Not significant
A430046D13Rik	654440	L2__chr10_+_128499411	NR_131150	ENSMUST00000180477	-0.958399	4.47141	25.5459	4.31991e-07	1.91595e-05	1.24007	4.47141	46.6682	8.40818e-12	7.06837e-10	-0.394671	4.47141	3.27202	0.070471	0.245171	-0.675536	4.47141	11.6243	0.000650945	0.00871165	0.0296503	4.47141	0.0159812	0.899402	1	Down-regulated	Not hypometabolic	Not torpor-specific	Not significant
A430105I19Rik	214239	L2__chr2_-_118762616	NM_001001982	ENSMUST00000059997	-0.367964	4.02843	2.93014	0.0869398	0.384233	0.612735	4.02843	8.73057	0.00312918	0.033559	0.305032	4.02843	1.45464	0.227784	0.527315	-0.151477	4.02843	0.466951	0.494393	0.827607	-0.209354	4.02843	0.708126	0.400067	1	Not reversible	Not hypometabolic	Not torpor-specific	Not significant
A530013C23Rik	329562	L2__chr2_+_167691185	NR_015500	ENSMUST00000130679	0.223142	3.49151	0.684104	0.408177	0.825339	-0.256006	3.49151	0.869207	0.351175	0.742347	0.600879	3.49151	4.00689	0.0453147	0.178284	0.425479	3.49151	2.35515	0.12487	0.420549	-0.136677	3.49151	0.246635	0.619454	1	Not reversible	Not hypometabolic	Not torpor-specific	Not significant
A530016L24Rik	319942	L2__chr12_+_112489466	NM_177039	ENSMUST00000057465	-1.35911	3.19231	17.4699	2.91898e-05	0.0007741	0.952779	3.19231	7.23481	0.00715035	0.0631464	0.0681026	3.19231	0.0241157	0.876591	0.981178	-1.19959	3.19231	13.067	0.000300541	0.00454771	-0.139637	3.19231	0.0983222	0.753852	1	Not reversible	Not hypometabolic	Not torpor-specific	Not significant
A730036I17Rik	329513	L2__chr2_+_129219007	NR_045838	ENSMUST00000143346	0.678554	2.854	3.28608	0.0698697	0.336624	-0.750307	2.854	3.82011	0.0506411	0.255029	1.0115	2.854	5.9984	0.0143188	0.0773169	0.484109	2.854	1.83859	0.175117	0.509219	-0.0672961	2.854	0.0378165	0.845812	1	Not reversible	Not hypometabolic	Not torpor-specific	Not significant
A930005H10Rik	68161	L2__chr3_-_115888098	NR_027895	ENSMUST00000067500	-0.0599494	4.07221	0.0711943	0.789606	1	0.113779	4.07221	0.255991	0.612888	0.923107	0.0220127	4.07221	0.00869185	0.925721	0.993087	0.0429868	4.07221	0.0359564	0.849606	0.978503	-0.0199933	4.07221	0.00714878	0.932619	1	Not reversible	Not hypometabolic	Not torpor-specific	Not significant
A930015D03Rik	77810	L2__chr17_+_35994501	NR_015618	ENSMUST00000173900	-0.0258079	3.25928	0.00490057	0.94419	1	0.165961	3.25928	0.208929	0.647608	0.936851	-0.0905128	3.25928	0.0577282	0.810123	0.961394	-0.356037	3.25928	1.07782	0.299186	0.666573	-0.101087	3.25928	0.0666873	0.796223	1	Not reversible	Not hypometabolic	Not torpor-specific	Not significant
Aaas	223921	L2__chr15_-_102350711	NM_153416	ENSMUST00000041208	-0.159066	2.78424	0.126296	0.722304	0.986551	0.333576	2.78424	0.579884	0.446358	0.821441	-0.745588	2.78424	3.23932	0.0718906	0.249011	0.037468	2.78424	0.00665401	0.934987	1	0.345573	2.78424	0.595866	0.44016	1	Not reversible	Not hypometabolic	Not torpor-specific	Not significant
Aacs	78894	L2__chr5_+_125475870	NM_030210	ENSMUST00000031445	-1.33628	3.81064	26.4327	2.72885e-07	1.26709e-05	1.20953	3.81064	20.281	6.68601e-06	0.000173378	-0.114922	3.81064	0.116533	0.732826	0.929385	-1.32454	3.81064	26.3258	2.88407e-07	1.00528e-05	0.196171	3.81064	0.349213	0.554559	1	Down-regulated	Not hypometabolic	Not torpor-specific	Not significant
Aadac	67758	L2__chr3_+_60031785	NM_023383	NA	0.213431	1.57921	0.132571	0.715781	0.983929	0.0618021	1.57921	0.00470565	0.94531	1	0.0247965	1.57921	0.000821066	0.97714	1	-1.68954	1.57921	2.16329	0.141342	0.452364	-0.213431	1.57921	0.121346	0.727579	1	Not reversible	Not hypometabolic	Not torpor-specific	Not significant
Aaed1	66129	L2__chr13_-_64312711	NM_025370	ENSMUST00000021938	0.0468346	5.83254	0.157449	0.691516	0.978356	-0.111526	5.83254	0.852027	0.35598	0.746295	0.166202	5.83254	1.77039	0.183334	0.461367	-0.243519	5.83254	4.84711	0.0276926	0.15641	-0.0633099	5.83254	0.266286	0.605834	1	Not reversible	Not hypometabolic	Not torpor-specific	Not significant
Aagab	66939	L2__chr9_+_63602673	NM_001357323	ENSMUST00000041551	-0.297439	3.50086	1.16393	0.280653	0.713498	0.0794524	3.50086	0.0747848	0.784493	0.981862	-0.277794	3.50086	0.942883	0.331537	0.650337	-0.0737945	3.50086	0.0672246	0.795421	0.964511	-0.0426516	3.50086	0.0195805	0.888715	1	Not reversible	Not hypometabolic	Not torpor-specific	Not significant
Aak1	269774	L2__chr6_+_86849521	NM_001040106	ENSMUST00000003710	-0.0608954	4.49768	0.0748355	0.784422	0.999429	0.128772	4.49768	0.335847	0.562236	0.896761	0.113037	4.49768	0.225372	0.634977	0.881653	-0.512004	4.49768	6.40957	0.0113507	0.0811223	-0.179016	4.49768	0.548985	0.458733	1	Not reversible	Not hypometabolic	Not torpor-specific	Not significant
Aamdc	66273	L2__chr7_-_97579442	NM_001177945	ENSMUST00000042627	-0.42494	6.33377	17.188	3.38569e-05	0.000875601	0.328969	6.33377	9.80475	0.00174062	0.0211007	-0.25539	6.33377	5.54767	0.0185053	0.0937193	-0.262199	6.33377	6.31735	0.0119562	0.0837587	0.0515911	6.33377	0.211301	0.645749	1	Down-regulated	Not hypometabolic	Not torpor-specific	Not significant
Aamp	227290	L2__chr1_-_74284675	NM_001190444	ENSMUST00000006462	0.182264	6.46202	2.94394	0.0862005	0.382974	-0.148555	6.46202	1.93944	0.163729	0.511334	-0.00195018	6.46202	0.000337997	0.985332	1	0.258485	6.46202	5.87879	0.0153244	0.101182	0.0616235	6.46202	0.343317	0.557921	1	Not reversible	Not hypometabolic	Not torpor-specific	Not significant
Aar2	68295	L2__chr2_+_156547585	NM_001164818	ENSMUST00000029158	-0.0715566	3.88699	0.0845901	0.771171	0.995963	-0.0889036	3.88699	0.12012	0.728904	0.968338	0.0525491	3.88699	0.0406491	0.840217	0.969568	-0.0321656	3.88699	0.0171976	0.895665	0.993032	0.0372267	3.88699	0.0210371	0.884678	1	Not reversible	Not hypometabolic	Not torpor-specific	Not significant
Aars	234734	L2__chr8_+_111033922	NM_146217	NA	0.0987576	5.92568	0.706279	0.400682	0.820099	0.164091	5.92568	2.1023	0.147077	0.482825	0.303188	5.92568	5.77271	0.016277	0.0849307	-0.0595216	5.92568	0.277378	0.598425	0.884681	0.00305627	5.92568	0.000655547	0.979573	1	Not reversible	Not hypometabolic	Not torpor-specific	Not significant
Aarsd1	69684	L2__chr11_-_101417400	NM_144829	ENSMUST00000070395	-0.0410735	3.54982	0.0234123	0.87839	1	0.0706854	3.54982	0.0685741	0.793424	0.982358	0.282065	3.54982	0.911524	0.33971	0.659724	0.0964197	3.54982	0.125112	0.723555	0.937297	-0.114219	3.54982	0.158788	0.690275	1	Not reversible	Not hypometabolic	Not torpor-specific	Not significant
Aasdhppt	67618	L2__chr9_-_4309470	NM_001326359	ENSMUST00000051589	-0.0917603	5.21421	0.395493	0.529426	0.906842	0.18718	5.21421	1.66939	0.19634	0.564822	-0.0235597	5.21421	0.023736	0.877559	0.981269	0.0382352	5.21421	0.0667475	0.796133	0.964511	0.027469	5.21421	0.032194	0.857603	1	Not reversible	Not hypometabolic	Not torpor-specific	Not significant
Aatf	56321	L2__chr11_-_84513495	NM_019816	ENSMUST00000018841	0.440324	4.53821	4.76881	0.0289799	0.187306	-0.336853	4.53821	2.83652	0.0921437	0.369898	-0.36074	4.53821	4.06376	0.0438128	0.173765	0.262805	4.53821	1.85675	0.173001	0.505483	0.0725947	4.53821	0.146667	0.701741	1	Not reversible	Not hypometabolic	Not torpor-specific	Not significant
Abat	268860	L2__chr16_+_8513476	NM_001170978	ENSMUST00000065987	0.107608	4.46213	0.284663	0.593661	0.939312	0.113356	4.46213	0.336035	0.562127	0.896698	0.435131	4.46213	3.83188	0.0502864	0.191243	0.236836	4.46213	1.34144	0.24678	0.608645	-0.0375625	4.46213	0.0331478	0.855531	1	Not reversible	Not hypometabolic	Not torpor-specific	Not significant
Abca1	11303	L2__chr4_-_53159893	NM_013454	ENSMUST00000030010	0.521458	4.42836	5.32285	0.0210476	0.150153	-0.623803	4.42836	7.15824	0.00746205	0.0651316	0.351346	4.42836	2.40338	0.121073	0.353181	0.230598	4.42836	1.18746	0.275843	0.64134	-0.246803	4.42836	1.22978	0.267451	1	Not reversible	Not hypometabolic	Not torpor-specific	Not significant
Abca12	74591	L2__chr1_-_71414893	NM_175210	ENSMUST00000087268	0	1.58266	0	1	1	0	1.58266	0	1	1	0	1.58266	0	1	1	0	1.58266	0	1	1	0	1.58266	0	1	1	Not reversible	Not hypometabolic	Not torpor-specific	Not significant
Abca2	11305	L2__chr2_+_25428670	NM_007379	ENSMUST00000102919	0.0206116	3.28687	0.003243	0.954587	1	-0.198361	3.28687	0.274648	0.600231	0.916598	0.509009	3.28687	1.53499	0.215365	0.508821	0.0581794	3.28687	0.0260232	0.871844	0.985199	-0.61921	3.28687	2.17049	0.140682	1	Not reversible	Not hypometabolic	Not torpor-specific	Not significant
Abca3	27410	L2__chr17_+_24352051	NM_001039581	ENSMUST00000039013	-0.0311302	3.61301	0.0114762	0.914688	1	0.122277	3.61301	0.179244	0.672024	0.947656	-0.169773	3.61301	0.336365	0.561935	0.839443	-0.227635	3.61301	0.674866	0.41136	0.76604	-0.0885988	3.61301	0.082651	0.773736	1	Not reversible	Not hypometabolic	Not torpor-specific	Not significant
Abca5	217265	L2__chr11_-_110337672	NM_147219	ENSMUST00000043961	0.438416	4.54383	5.44053	0.0196747	0.144604	-0.309761	4.54383	2.78707	0.0950279	0.376077	0.641749	4.54383	10.0518	0.001522	0.0129044	0.392465	4.54383	4.53424	0.0332233	0.175996	-0.317862	4.54383	2.78159	0.0953534	1	Not reversible	Not hypometabolic	Not torpor-specific	Not significant
Abca6	76184	L2__chr11_-_110251749	NM_001166556	ENSMUST00000044003	0.69697	3.40437	5.10224	0.0238949	0.164	-0.71602	3.40437	5.22168	0.022307	0.147482	0.662617	3.40437	4.34991	0.037011	0.154758	0.48195	3.40437	2.70369	0.100116	0.367179	-0.0837941	3.40437	0.0864468	0.768744	1	Not reversible	Not hypometabolic	Not torpor-specific	Not significant
Abca8a	217258	L2__chr11_-_110095962	NM_153145	ENSMUST00000046223	-0.190746	4.54857	0.897496	0.343454	0.774477	0.352248	4.54857	3.18469	0.0743313	0.324304	-0.0723448	4.54857	0.115344	0.73414	0.929655	-0.306699	4.54857	2.47555	0.115629	0.40195	0.0279784	4.54857	0.016895	0.896582	1	Not reversible	Not hypometabolic	Not torpor-specific	Not significant
Abca8b	27404	L2__chr11_-_109995755	NM_013851	ENSMUST00000020948	-0.463372	3.37688	2.09872	0.147423	0.522932	0.46968	3.37688	2.11525	0.145838	0.480843	-0.134641	3.37688	0.146355	0.702044	0.918304	-0.761455	3.37688	6.46932	0.0109753	0.079352	0.149917	3.37688	0.181829	0.669806	1	Not reversible	Not hypometabolic	Not torpor-specific	Not significant
Abca9	217262	L2__chr11_-_110168163	NM_147220	ENSMUST00000044850	0.223505	3.95627	0.770501	0.380062	0.80631	0.00491677	3.95627	0.000397571	0.984092	1	-0.454209	3.95627	3.85473	0.0496058	0.189109	-0.304834	3.95627	1.78793	0.181179	0.518393	-0.0478532	3.95627	0.0351266	0.851331	1	Not reversible	Not hypometabolic	Not torpor-specific	Not significant
Abcb10	56199	L2__chr8_-_123982843	NM_019552	ENSMUST00000075578	0.0159468	3.46044	0.00320169	0.954877	1	-0.153358	3.46044	0.274799	0.600131	0.916598	0.406321	3.46044	1.67234	0.195946	0.481516	-0.0937131	3.46044	0.117698	0.731545	0.939794	-0.0888856	3.46044	0.0900163	0.764156	1	Not reversible	Not hypometabolic	Not torpor-specific	Not significant
Abcb1b	18669	L2__chr5_+_8798144	NM_011075	ENSMUST00000009058	-0.0369864	3.59366	0.0191022	0.890074	1	0.128187	3.59366	0.2323	0.629823	0.929369	-0.150493	3.59366	0.308696	0.578481	0.848542	0.140257	3.59366	0.262418	0.608464	0.889565	0.0428155	3.59366	0.0238829	0.877183	1	Not reversible	Not hypometabolic	Not torpor-specific	Not significant
Abcb4	18670	L2__chr5_+_8893718	NM_008830	ENSMUST00000003717	-0.0302147	5.93531	0.0502018	0.822713	1	-0.0362285	5.93531	0.0692508	0.792431	0.982358	0.464814	5.93531	9.41388	0.00215349	0.0171506	-0.282226	5.93531	4.84652	0.0277019	0.15641	-0.158687	5.93531	1.21998	0.269365	1	Not reversible	Not hypometabolic	Not torpor-specific	Not significant
Abcb6	74104	L2__chr1_-_75180393	NM_023732	ENSMUST00000027396	-0.064686	3.17543	0.0434115	0.834952	1	0.0851294	3.17543	0.0740995	0.785459	0.982172	0.226956	3.17543	0.446754	0.50388	0.800705	0.107419	3.17543	0.114607	0.734959	0.941067	0.0874122	3.17543	0.0744549	0.784958	1	Not reversible	Not hypometabolic	Not torpor-specific	Not significant
Abcb7	11306	L2__chrX_-_104413832	NM_009592	ENSMUST00000033695	-0.17335	5.43226	1.45364	0.227945	0.649085	0.0453693	5.43226	0.0927345	0.760729	0.975593	0.224203	5.43226	1.95035	0.162549	0.428097	0.0313954	5.43226	0.0450448	0.831922	0.972967	0.0405894	5.43226	0.0705352	0.790559	1	Not reversible	Not hypometabolic	Not torpor-specific	Not significant
Abcb8	74610	L2__chr5_+_24394413	NM_029020	NA	0.128554	4.74015	0.604302	0.436941	0.844215	-0.266625	4.74015	2.41059	0.120517	0.431179	0.42899	4.74015	5.59628	0.0179987	0.0917917	0.152981	4.74015	0.866191	0.352012	0.715483	-0.124793	4.74015	0.530411	0.466434	1	Not reversible	Not hypometabolic	Not torpor-specific	Not significant
Abcc1	17250	L2__chr16_+_14361579	NM_008576	ENSMUST00000100167	-0.281832	4.39762	1.33874	0.247256	0.671781	0.386625	4.39762	2.56534	0.109229	0.408578	0.241854	4.39762	0.754265	0.385129	0.705309	-0.521088	4.39762	5.1145	0.0237267	0.140116	-0.225622	4.39762	0.657979	0.417274	1	Not reversible	Not hypometabolic	Not torpor-specific	Not significant
Abcc5	27416	L2__chr16_-_20426301	NM_013790	ENSMUST00000077867	-0.10867	3.62357	0.0886183	0.765941	0.99494	0.076993	3.62357	0.0429891	0.835746	0.989223	-0.192994	3.62357	0.26982	0.603453	0.863841	-0.591508	3.62357	3.21252	0.073077	0.301836	0.12302	3.62357	0.106348	0.744341	1	Not reversible	Not hypometabolic	Not torpor-specific	Not significant
Abcc9	20928	L2__chr6_-_142702270	NM_001044720	ENSMUST00000073173	0.0781649	6.39233	0.557076	0.455441	0.859997	-0.130496	6.39233	1.49628	0.221244	0.598452	0.414424	6.39233	13.138	0.000289365	0.00329364	0.0431967	6.39233	0.175201	0.675531	0.919242	-0.232918	6.39233	4.41135	0.0357007	0.750039	Not reversible	Not hypometabolic	Not torpor-specific	Not significant
Abcd1	11666	L2__chrX_+_73716763	NM_007435	ENSMUST00000002084	-0.259089	4.37206	1.659	0.197739	0.607722	0.28918	4.37206	2.04524	0.152683	0.492761	-0.192431	4.37206	0.834425	0.360996	0.681124	-0.106846	4.37206	0.271892	0.602065	0.885167	-0.0153265	4.37206	0.00486711	0.944381	1	Not reversible	Not hypometabolic	Not torpor-specific	Not significant
Abcd2	26874	L2__chr15_-_91191782	NM_001358967	ENSMUST00000069511	-0.927319	4.3848	21.0747	4.41722e-06	0.000149906	0.911161	4.3848	19.8068	8.5679e-06	0.000215656	0.148974	4.3848	0.337221	0.561438	0.839112	-0.756285	4.3848	13.3962	0.000252135	0.00395002	0.243611	4.3848	1.04498	0.306666	1	Down-regulated	Not hypometabolic	Not torpor-specific	Not significant
Abcd3	19299	L2__chr3_-_121815197	NM_008991	ENSMUST00000029770	0.0983314	5.83215	0.640605	0.423492	0.834857	-0.150142	5.83215	1.43162	0.2315	0.611408	0.247937	5.83215	3.59071	0.0581035	0.213905	0.106843	5.83215	0.770036	0.380206	0.742177	0.0458444	5.83215	0.136977	0.711305	1	Not reversible	Not hypometabolic	Not torpor-specific	Not significant
Abcd4	19300	L2__chr12_-_84617384	NM_008992	ENSMUST00000021666	-0.00451589	3.29957	0.000201489	0.988675	1	0.341133	3.29957	1.27748	0.258367	0.64414	-0.0537085	3.29957	0.0271332	0.869163	0.979521	-0.119543	3.29957	0.150576	0.697986	0.928041	-0.147275	3.29957	0.188212	0.664409	1	Not reversible	Not hypometabolic	Not torpor-specific	Not significant
Abce1	24015	L2__chr8_-_79711678	NM_015751	ENSMUST00000080536	0.0160784	5.30751	0.0113156	0.915285	1	0.0599136	5.30751	0.158171	0.690846	0.955137	-0.0779101	5.30751	0.257396	0.611915	0.868786	0.181921	5.30751	1.38944	0.2385	0.598669	0.0671505	5.30751	0.189705	0.663162	1	Not reversible	Not hypometabolic	Not torpor-specific	Not significant
Abcf1	224742	L2__chr17_-_35969769	NM_013854	ENSMUST00000043757	0.179625	6.38205	2.70123	0.100271	0.418722	-0.00820307	6.38205	0.00585347	0.939015	1	-0.075235	6.38205	0.485921	0.485752	0.78826	0.21006	6.38205	3.7241	0.0536326	0.244333	0.141049	6.38205	1.74469	0.186546	1	Not reversible	Not hypometabolic	Not torpor-specific	Not significant
Abcf2	27407	L2__chr5_-_24577375	NM_001359205	ENSMUST00000030795	0.207482	4.6463	1.1425	0.285124	0.718376	-0.174025	4.6463	0.795726	0.372374	0.760874	0.232948	4.6463	1.33093	0.24864	0.553535	0.0533564	4.6463	0.0818358	0.774825	0.956802	0.0132469	4.6463	0.00471457	0.945258	1	Not reversible	Not hypometabolic	Not torpor-specific	Not significant
Abcf3	27406	L2__chr16_+_20548662	NM_013852	ENSMUST00000003319	0.250036	5.41936	3.26767	0.0706581	0.339359	-0.18185	5.41936	1.73401	0.1879	0.551524	0.0928368	5.41936	0.446622	0.503944	0.800705	0.227999	5.41936	2.79945	0.0942967	0.352674	0.105065	5.41936	0.615201	0.432836	1	Not reversible	Not hypometabolic	Not torpor-specific	Not significant
Abhd10	213012	L2__chr16_-_45742902	NM_001272070	ENSMUST00000066983	-0.137106	4.03171	0.348638	0.554885	0.919826	0.176001	4.03171	0.570298	0.45014	0.824033	-0.0498018	4.03171	0.0415842	0.838414	0.969133	-0.297058	4.03171	1.77543	0.182711	0.520449	0.0769891	4.03171	0.100049	0.751771	1	Not reversible	Not hypometabolic	Not torpor-specific	Not significant
Abhd11	68758	L2__chr5_+_135009671	NR_033794	ENSMUST00000046999	-0.219484	5.40538	2.78085	0.0953978	0.405488	0.0560874	5.40538	0.166856	0.682921	0.953145	0.0474542	5.40538	0.109672	0.740517	0.93332	-0.143374	5.40538	1.17695	0.277977	0.643857	-0.0349437	5.40538	0.0595323	0.807237	1	Not reversible	Not hypometabolic	Not torpor-specific	Not significant
Abhd12	76192	L2__chr2_-_150904664	NM_001356549	ENSMUST00000056149	0.312682	4.79687	2.58647	0.107781	0.435528	-0.431444	4.79687	4.60189	0.0319366	0.188361	0.105477	4.79687	0.297326	0.585564	0.853089	-0.274528	4.79687	2.54018	0.110982	0.391834	-0.307286	4.79687	2.32729	0.127123	1	Not reversible	Not hypometabolic	Not torpor-specific	Not significant
Abhd13	68904	L2__chr8_+_9977742	NM_001081119	ENSMUST00000048216	-0.0593112	3.86407	0.0540535	0.816154	1	-0.319359	3.86407	1.32698	0.249342	0.633302	0.19348	3.86407	0.487821	0.484901	0.787748	0.0294058	3.86407	0.0131224	0.9088	0.995	-0.239892	3.86407	0.733878	0.391629	1	Not reversible	Not hypometabolic	Not torpor-specific	Not significant
Abhd15	67477	L2__chr11_+_77515117	NM_026185	ENSMUST00000094004	0.29374	2.43037	0.409888	0.522026	0.901979	-0.535641	2.43037	1.21752	0.269848	0.656876	1.18356	2.43037	4.45913	0.0347152	0.147752	0.515028	2.43037	1.18688	0.275959	0.641377	0.250199	2.43037	0.339365	0.560196	1	Not reversible	Not hypometabolic	Not torpor-specific	Not significant
Abhd16a	193742	L2__chr17_+_35089290	NM_178592	ENSMUST00000007251	-0.0610369	5.37036	0.189166	0.663612	0.968388	0.0404898	5.37036	0.0807686	0.776259	0.979484	0.22893	5.37036	2.22371	0.135906	0.381832	-0.435872	5.37036	11.3587	0.000750961	0.00983591	-0.159933	5.37036	1.11033	0.29201	1	Not reversible	Not hypometabolic	Not torpor-specific	Not significant
Abhd17a	216169	L2__chr10_-_80590314	NM_145421	ENSMUST00000003436	-0.0795985	5.17407	0.255777	0.613036	0.948159	-0.493963	5.17407	7.7496	0.00537244	0.0504382	0.480941	5.17407	7.04449	0.00795094	0.0494751	0.0510396	5.17407	0.102221	0.74918	0.948263	-0.504538	5.17407	7.65373	0.00566551	0.329728	Not reversible	Not hypometabolic	Not torpor-specific	Not significant
Abhd17b	226016	L2__chr19_+_21653312	NM_146096	ENSMUST00000052556	-0.0934688	3.86772	0.139009	0.709268	0.982994	-0.336568	3.86772	1.49671	0.221179	0.598402	0.268644	3.86772	0.934018	0.333821	0.652411	0.157144	3.86772	0.365048	0.545716	0.859054	-0.519577	3.86772	3.16176	0.0753818	0.963778	Not reversible	Not hypometabolic	Not torpor-specific	Not significant
Abhd17c	70178	L2__chr7_-_84152084	NM_133722	ENSMUST00000117085	0.0982005	2.88019	0.0604635	0.805765	1	-0.292836	2.88019	0.488633	0.484538	0.851984	0.133424	2.88019	0.102843	0.748445	0.935933	-0.316901	2.88019	0.750928	0.386183	0.746817	-0.277586	2.88019	0.419884	0.516995	1	Not reversible	Not hypometabolic	Not torpor-specific	Not significant
Abhd18	269423	L2__chr3_+_40894325	NM_026622	NA	-0.165641	4.04877	0.513978	0.473422	0.871373	0.291647	4.04877	1.63536	0.200963	0.571105	-0.266661	4.04877	1.29507	0.255115	0.561985	0.423346	4.04877	2.74496	0.0975618	0.361105	0.55166	4.04877	6.16493	0.0130307	0.480233	Not reversible	Not hypometabolic	Not torpor-specific	Not significant
Abhd2	54608	L2__chr7_+_79273252	NM_018811	ENSMUST00000037315	-0.111504	3.59946	0.126075	0.722537	0.986723	0.219906	3.59946	0.499717	0.479625	0.848031	-0.927658	3.59946	11.1595	0.000836003	0.00778051	-0.0799448	3.59946	0.0653993	0.798157	0.964561	0.161253	3.59946	0.250288	0.616872	1	Not reversible	Not hypometabolic	Not torpor-specific	Not significant
Abhd4	105501	L2__chr14_+_54259289	NM_134076	NA	0.440842	3.47592	2.30786	0.128721	0.485259	-0.356873	3.47592	1.52547	0.216793	0.592644	-0.0883825	3.47592	0.105911	0.744848	0.935296	0.704035	3.47592	5.45173	0.019549	0.121804	0.107151	3.47592	0.15621	0.69267	1	Not reversible	Not hypometabolic	Not torpor-specific	Not significant
Abhd5	67469	L2__chr9_+_122351729	NM_001359207	ENSMUST00000035128	-0.057383	5.43878	0.180269	0.671142	0.971551	0.00523282	5.43878	0.001437	0.969761	1	0.222203	5.43878	2.26779	0.132088	0.374706	0.0504886	5.43878	0.136802	0.711481	0.9333	0.0231823	5.43878	0.0270355	0.869397	1	Not reversible	Not hypometabolic	Not torpor-specific	Not significant
Abhd8	64296	L2__chr8_-_71463647	NM_022419	ENSMUST00000008094	-0.331631	3.82461	1.87073	0.171392	0.562189	0.215699	3.82461	0.740798	0.389405	0.775074	-0.096311	3.82461	0.134879	0.713426	0.922683	-0.323373	3.82461	1.81001	0.178507	0.514328	-0.269992	3.82461	0.917374	0.338165	1	Not reversible	Not hypometabolic	Not torpor-specific	Not significant
Abi1	11308	L2__chr2_-_23040196	NM_001077190	ENSMUST00000078977	0.342846	4.81781	3.37776	0.0660817	0.325648	-0.358163	4.81781	3.58138	0.0584305	0.276489	-0.105296	4.81781	0.353196	0.55231	0.83427	0.220126	4.81781	1.4906	0.222124	0.576581	0.0829635	4.81781	0.216564	0.641671	1	Not reversible	Not hypometabolic	Not torpor-specific	Not significant
Abi2	329165	L2__chr1_+_60409685	NM_001198570	ENSMUST00000052332	-0.261	4.24204	1.30727	0.25289	0.679053	0.247244	4.24204	1.1416	0.285315	0.675268	-0.0680175	4.24204	0.0771082	0.781255	0.948895	-0.213256	4.24204	0.875034	0.349565	0.713216	-0.0673435	4.24204	0.0714794	0.789195	1	Not reversible	Not hypometabolic	Not torpor-specific	Not significant
Abi3bp	320712	L2__chr16_+_56477851	NM_001014399	ENSMUST00000048471	-0.872143	4.28706	18.0086	2.19905e-05	0.00061354	0.77489	4.28706	13.4147	0.000249661	0.00411685	-0.513116	4.28706	5.09399	0.0240088	0.113156	-0.720652	4.28706	11.8393	0.000579922	0.00788474	-0.0733721	4.28706	0.0827696	0.773579	1	Down-regulated	Not hypometabolic	Not torpor-specific	Not significant
Abl1	11350	L2__chr2_+_31759942	NM_009594	NA	-0.101071	4.25196	0.186577	0.665781	0.969575	0.190359	4.25196	0.669714	0.413151	0.794907	0.0393496	4.25196	0.0250444	0.874256	0.980856	-0.66403	4.25196	10.1778	0.00142142	0.0163089	-0.109545	4.25196	0.188209	0.664411	1	Not reversible	Not hypometabolic	Not torpor-specific	Not significant
Abl1	11350	L2__chr2_+_31688549	NM_001112703	ENSMUST00000028190	0.15543	3.4639	0.288401	0.591247	0.938214	-0.0642357	3.4639	0.0498489	0.823326	0.98784	0.189509	3.4639	0.395031	0.529667	0.819804	-0.0587459	3.4639	0.0456247	0.830859	0.972584	-0.0824061	3.4639	0.077528	0.780676	1	Not reversible	Not hypometabolic	Not torpor-specific	Not significant
Abl2	11352	L2__chr1_+_156558794	NM_001136104	ENSMUST00000027888	0.108644	4.00411	0.216278	0.641891	0.957842	-0.372001	4.00411	2.2425	0.134264	0.459039	0.56734	4.00411	4.61888	0.0316219	0.138434	-0.0569998	4.00411	0.0647445	0.799148	0.964561	-0.486898	4.00411	3.49446	0.0615744	0.897925	Not reversible	Not hypometabolic	Not torpor-specific	Not significant
Ablim1	226251	L2__chr19_-_57314887	NA	ENSMUST00000079360	0.231396	4.53217	1.5126	0.218743	0.637494	-0.376497	4.53217	3.70323	0.0543073	0.264407	0.224315	4.53217	1.33002	0.248801	0.553535	-0.395332	4.53217	5.72156	0.0167578	0.108211	-0.216355	4.53217	1.23635	0.266176	1	Not reversible	Not hypometabolic	Not torpor-specific	Not significant
Ablim1	226251	L2__chr19_-_57118999	NM_001103178	NA	0.190775	3.4637	0.317225	0.57328	0.931038	-0.25283	3.4637	0.531996	0.465769	0.835355	0.0884339	3.4637	0.0661528	0.797023	0.955566	0.0802031	3.4637	0.0597061	0.806961	0.965336	0.266051	3.4637	0.683169	0.408498	1	Not reversible	Not hypometabolic	Not torpor-specific	Not significant
Ablim2	231148	L2__chr5_+_35757928	NM_001177696	ENSMUST00000054598	-0.000680835	4.6211	1.26418e-05	0.997163	1	0.335695	4.6211	3.4164	0.0645516	0.295889	0.130524	4.6211	0.412667	0.520619	0.813241	-0.210154	4.6211	1.3319	0.248468	0.611167	-0.117343	4.6211	0.333954	0.56334	1	Not reversible	Not hypometabolic	Not torpor-specific	Not significant
Ablim3	319713	L2__chr18_-_61911604	NM_198649	ENSMUST00000049378	0.618007	4.73634	10.6712	0.00108814	0.016312	-0.525829	4.73634	7.81511	0.00518111	0.0492167	0.27712	4.73634	2.27798	0.131223	0.372745	0.200287	4.73634	1.3418	0.246717	0.608608	-0.454032	4.73634	5.69041	0.0170579	0.556219	Up-regulated	Not hypometabolic	Not torpor-specific	Not significant
Abr	109934	L2__chr11_-_76494528	NM_001346670	NA	0.0373762	3.18219	0.0134318	0.907735	1	-0.303556	3.18219	0.783303	0.376133	0.763545	0.160327	3.18219	0.220263	0.63884	0.884569	0.00292619	3.18219	8.51872e-05	0.992636	1	-0.260328	3.18219	0.556841	0.455536	1	Not reversible	Not hypometabolic	Not torpor-specific	Not significant
Abra	223513	L2__chr15_-_41869719	NM_175456	ENSMUST00000054742	1.26499	8.90479	55.0168	1.19503e-13	1.99617e-11	-1.41699	8.90479	67.5132	2.09281e-16	3.58904e-14	0.966003	8.90479	33.0953	8.77499e-09	3.1092e-07	1.17865	8.90479	48.374	3.52205e-12	2.86713e-10	0.0849758	8.90479	0.286939	0.592189	1	Up-regulated	Up-regulated	Up-regulated	Not significant
Abracl	73112	L2__chr10_-_18023153	NM_001359560	ENSMUST00000020002	-0.297191	3.37194	0.660026	0.416551	0.830804	0.0613762	3.37194	0.025198	0.873875	0.995199	-1.75465	3.37194	37.6046	8.66397e-10	3.61805e-08	0.0607736	3.37194	0.0246521	0.875237	0.986742	-0.0361567	3.37194	0.00802253	0.92863	1	Not reversible	Not hypometabolic	Not torpor-specific	Not significant
Abraxas1	NA	L2__chr5_-_100820951	NM_172405	ENSMUST00000044535	0.105804	3.55208	0.144466	0.703881	0.981709	0.0570447	3.55208	0.0436782	0.834453	0.988765	0.0922168	3.55208	0.103008	0.748249	0.935898	0.368221	3.55208	1.61953	0.203157	0.550087	0.166433	3.55208	0.36919	0.543446	1	Not reversible	Not hypometabolic	Not torpor-specific	Not significant
Abraxas2	NA	L2__chr7_+_132859248	NM_198017	ENSMUST00000084497	-0.0197678	4.78397	0.0139646	0.905932	1	0.154775	4.78397	0.881539	0.34778	0.739338	-0.161614	4.78397	0.921288	0.337137	0.656909	0.0315756	4.78397	0.0356882	0.850161	0.978503	0.203216	4.78397	1.47479	0.224591	1	Not reversible	Not hypometabolic	Not torpor-specific	Not significant
Abt1	30946	L2__chr13_-_23423877	NM_013924	ENSMUST00000041782	-0.0654192	4.17725	0.101252	0.750332	0.992399	-0.0547409	4.17725	0.0662193	0.796923	0.983473	0.105017	4.17725	0.228347	0.632753	0.880362	0.0865781	4.17725	0.170984	0.679239	0.921614	0.0532324	4.17725	0.0621276	0.803164	1	Not reversible	Not hypometabolic	Not torpor-specific	Not significant
Abtb1	80283	L2__chr6_-_88841898	NM_030251	ENSMUST00000032169	0.37802	3.9107	2.38581	0.122442	0.472359	-0.431814	3.9107	2.98054	0.0842711	0.3518	0.00472078	3.9107	0.000400448	0.984034	1	0.425031	3.9107	3.0284	0.0818187	0.324	0.0249733	3.9107	0.0112927	0.91537	1	Not reversible	Not hypometabolic	Not torpor-specific	Not significant
Abtb2	99382	L2__chr2_+_103566309	NM_178890	ENSMUST00000076212	-0.397431	3.74804	2.58545	0.10785	0.435631	0.250946	3.74804	0.953832	0.328746	0.718859	-0.0857785	3.74804	0.100017	0.751809	0.937629	-0.742271	3.74804	10.4871	0.00120214	0.0142506	0.423238	3.74804	2.76258	0.0964923	1	Not reversible	Not hypometabolic	Not torpor-specific	Not significant
AC022775.2	NA	L2__chr15_+_52089264	NA	ENSMUST00000227885	-0.63496	3.51301	1.25184	0.263201	0.692982	0.465612	3.51301	0.619582	0.431203	0.808239	-0.40193	3.51301	0.431689	0.511161	0.806009	0.270843	3.51301	0.167995	0.6819	0.921739	0.378116	3.51301	0.377337	0.539032	1	Not reversible	Not hypometabolic	Not torpor-specific	Not significant
AC105950.1	NA	L2__chr12_-_116163858	NA	ENSMUST00000222637	-0.314101	2.31083	0.174835	0.67585	0.972798	0.059589	2.31083	0.0129923	0.909251	1	-0.0514251	2.31083	0.00970447	0.921526	0.992417	-0.16639	2.31083	0.0695363	0.792013	0.964019	-0.0432569	2.31083	0.0231641	0.879031	1	Not reversible	Not hypometabolic	Not torpor-specific	Not significant
AC108858.2	NA	L2__chr15_-_103588396	NA	ENSMUST00000228186	0.101874	2.66329	0.00679966	0.934281	1	-0.192879	2.66329	0.0238672	0.877223	0.995814	-0.182722	2.66329	0.0206455	0.885749	0.984689	-0.0204585	2.66329	0.000280358	0.986641	1	0.0842011	2.66329	0.00434123	0.947467	1	Not reversible	Not hypometabolic	Not torpor-specific	Not significant
AC117588.1	NA	L2__chr15_+_4885045	NA	ENSMUST00000228510	0.0297148	7.25803	0.0925977	0.7609	0.993949	-0.112906	7.25803	1.29524	0.255084	0.639713	0.432466	7.25803	17.1163	3.51593e-05	0.00055432	-0.0833434	7.25803	0.7537	0.385307	0.746213	-0.18652	7.25803	3.38999	0.0655934	0.919022	Not reversible	Not hypometabolic	Not torpor-specific	Not significant
AC121357.1	NA	L2__chr15_+_23489867	NA	ENSMUST00000227365	0.0954951	1.98335	0.0568984	0.811467	1	-0.0954951	1.98335	0.0553361	0.814025	0.98634	0.0954951	1.98335	0.0523218	0.819071	0.964469	0.0954951	1.98335	0.0584198	0.809011	0.966067	-0.0954951	1.98335	0.0520808	0.819481	1	Not reversible	Not hypometabolic	Not torpor-specific	Not significant
AC123954.1	NA	L2__chr13_+_49493598	NA	ENSMUST00000222404	-0.00173835	4.62018	8.78685e-05	0.992521	1	0.0494987	4.62018	0.070947	0.789963	0.982358	0.112743	4.62018	0.330389	0.56543	0.841927	0.0692375	4.62018	0.138592	0.709685	0.932091	0.0995525	4.62018	0.278551	0.597652	1	Not reversible	Not hypometabolic	Not torpor-specific	Not significant
AC125374.2	NA	L2__chr9_+_122942487	NA	ENSMUST00000214278	-0.0395152	4.32062	0.0423327	0.836987	1	-0.101191	4.32062	0.25725	0.612016	0.923018	0.274219	4.32062	1.68809	0.193853	0.478459	0.270022	4.32062	1.79563	0.180241	0.51698	-0.000757435	4.32062	1.42562e-05	0.996987	1	Not reversible	Not hypometabolic	Not torpor-specific	Not significant
AC131178.1	NA	L2__chr15_-_25840652	NA	ENSMUST00000228649	0.0636752	3.82014	0.00279158	0.957863	1	0.153869	3.82014	0.0156649	0.900397	1	-0.261716	3.82014	0.0432875	0.835185	0.968679	0.435341	3.82014	0.147224	0.701202	0.928822	0.0430575	3.82014	0.00117599	0.972644	1	Not reversible	Not hypometabolic	Not torpor-specific	Not significant
AC134860.1	NA	L2__chr13_-_35991546	NA	ENSMUST00000224867	0.245581	3.66572	0.132354	0.716003	0.983929	0.156079	3.66572	0.0603637	0.805922	0.985001	-0.192783	3.66572	0.08923	0.765158	0.941691	0.538656	3.66572	0.586806	0.443657	0.792291	0.20485	3.66572	0.10082	0.750848	1	Not reversible	Not hypometabolic	Not torpor-specific	Not significant
AC140462.1	NA	L2__chr14_+_27210335	NA	ENSMUST00000225776	-0.0536594	6.90232	0.299396	0.584261	0.93538	0.012271	6.90232	0.0153278	0.901469	1	0.240621	6.90232	5.38304	0.0203334	0.100514	0.188287	6.90232	3.52812	0.060336	0.265495	0.0144269	6.90232	0.020658	0.885714	1	Not reversible	Not hypometabolic	Not torpor-specific	Not significant
AC148324.1	NA	L2__chr12_-_78226567	NA	ENSMUST00000219034	0.507504	4.19564	4.21996	0.0399511	0.232092	-0.39465	4.19564	2.60217	0.106718	0.403122	0.438088	4.19564	3.00912	0.0827973	0.274681	-0.223602	4.19564	1.10363	0.293471	0.660939	-0.231123	4.19564	0.903248	0.341912	1	Not reversible	Not hypometabolic	Not torpor-specific	Not significant
AC153153.1	NA	L2__chr13_-_100909917	NA	ENSMUST00000225803	-0.100817	4.05529	0.160357	0.688828	0.977691	0.128309	4.05529	0.256696	0.612399	0.923107	-0.362652	4.05529	2.14533	0.143004	0.394459	0.126158	4.05529	0.235374	0.627567	0.89826	0.223723	4.05529	0.771038	0.379896	1	Not reversible	Not hypometabolic	Not torpor-specific	Not significant
AC154435.1	NA	L2__chr14_-_61325893	NA	ENSMUST00000223938	-0.0851879	2.31339	0.0090099	0.924378	1	0.182	2.31339	0.0415155	0.838546	0.989934	-0.732918	2.31339	0.77507	0.378653	0.698218	0.223777	2.31339	0.0575206	0.810459	0.967077	0.254705	2.31339	0.0793602	0.778166	1	Not reversible	Not hypometabolic	Not torpor-specific	Not significant
AC154477.1	NA	L2__chr14_-_101982789	NA	ENSMUST00000226515	-0.0743837	3.67015	0.0586209	0.808689	1	0.098047	3.67015	0.100502	0.751227	0.973158	-0.426607	3.67015	2.06288	0.150925	0.407899	0.160401	3.67015	0.254887	0.613655	0.892955	0.281754	3.67015	0.848009	0.357116	1	Not reversible	Not hypometabolic	Not torpor-specific	Not significant
AC154636.1	NA	L2__chr12_+_17881891	NA	ENSMUST00000223226	0.0552564	3.11117	0.0244768	0.875678	1	-0.185651	3.11117	0.257174	0.612068	0.923018	0.163035	3.11117	0.191013	0.662075	0.897467	-0.485298	3.11117	2.36184	0.124335	0.419738	-0.192971	3.11117	0.263558	0.607686	1	Not reversible	Not hypometabolic	Not torpor-specific	Not significant
AC156953.1	NA	L2__chr6_+_69516423	NA	ENSMUST00000196953	-1.68947	3.01825	29.8588	4.64675e-08	2.53248e-06	0.173956	3.01825	0.180453	0.670985	0.947445	-0.941122	3.01825	6.68687	0.00971253	0.0575946	0.334584	3.01825	0.5789	0.446744	0.793978	0.122832	3.01825	0.0842271	0.771649	1	Not reversible	Not hypometabolic	Not torpor-specific	Not significant
AC161252.3	NA	L2__chr13_-_108310984	NA	ENSMUST00000225465	0.150184	2.91813	0.0912208	0.762631	0.994857	-0.150184	2.91813	0.088716	0.765816	0.977451	0.055502	2.91813	0.00614769	0.937504	0.995344	0.150184	2.91813	0.0936598	0.759575	0.950288	-0.0505495	2.91813	0.00499833	0.943637	1	Not reversible	Not hypometabolic	Not torpor-specific	Not significant
AC162893.1	NA	L2__chr7_-_5129146	NA	ENSMUST00000207732	0.284922	2.48205	0.0600877	0.806357	1	-0.0599592	2.48205	0.0027506	0.958173	1	0.0200232	2.48205	0.000296086	0.986271	1	-0.13082	2.48205	0.0143663	0.904595	0.994171	-0.633865	2.48205	0.254289	0.614071	1	Not reversible	Not hypometabolic	Not torpor-specific	Not significant
AC166491.1	NA	L2__chr15_-_3219745	NA	ENSMUST00000227053	0.217361	4.31674	1.08835	0.296837	0.729166	-0.00916487	4.31674	0.00204771	0.963907	1	0.0364628	4.31674	0.0306438	0.861038	0.97801	0.216532	4.31674	1.10389	0.293414	0.660939	0.00927784	4.31674	0.00201167	0.964226	1	Not reversible	Not hypometabolic	Not torpor-specific	Not significant
Acaa1a	113868	L2__chr9_+_119341451	NM_001357516	NA	-0.183254	5.11796	1.49397	0.221602	0.640391	0.0488506	5.11796	0.0986292	0.753481	0.973899	-0.14272	5.11796	0.834236	0.361051	0.681124	-0.227707	5.11796	2.39529	0.121701	0.415163	0.0307659	5.11796	0.0369849	0.847496	1	Not reversible	Not hypometabolic	Not torpor-specific	Not significant
Acaa1b	235674	L2__chr9_-_119157067	NM_146230	ENSMUST00000010795	0.0871416	1.97246	0.0101725	0.919662	1	-0.0583002	1.97246	0.00448106	0.946629	1	0.725388	1.97246	0.55032	0.458187	0.769649	-2.36031	1.97246	13.9129	0.00019148	0.00309416	0.108396	1.97246	0.0155568	0.90074	1	Not reversible	Not hypometabolic	Not torpor-specific	Not significant
Acaa2	52538	L2__chr18_+_74779211	NM_177470	ENSMUST00000041053	-0.110691	7.74496	0.929091	0.335099	0.767875	-0.123656	7.74496	1.10642	0.292862	0.683133	0.149381	7.74496	1.57829	0.209008	0.500141	0.286647	7.74496	5.87323	0.0153728	0.101397	0.133274	7.74496	1.32298	0.250058	1	Not reversible	Not hypometabolic	Not torpor-specific	Not significant
Acacb	100705	L2__chr5_+_114146705	NA	ENSMUST00000031583	0.674652	6.76108	26.8561	2.19179e-07	1.04025e-05	-0.27472	6.76108	4.82024	0.0281274	0.173015	0.236509	6.76108	3.51248	0.0609084	0.221927	0.616348	6.76108	22.9675	1.64767e-06	4.91703e-05	0.151003	6.76108	1.56342	0.211166	1	Not reversible	Not hypometabolic	Not torpor-specific	Not significant
Acad11	102632	L2__chr9_+_104063721	NM_175324	ENSMUST00000047799	0.371039	4.87872	4.82243	0.0280918	0.183689	-0.648852	4.87872	12.9648	0.000317408	0.00503391	0.0394843	4.87872	0.0578679	0.809898	0.961394	0.28264	4.87872	2.95712	0.0855003	0.333877	0.169466	4.87872	1.1514	0.283257	1	Not reversible	Not hypometabolic	Not torpor-specific	Not significant
Acad12	338350	L2__chr5_-_121618844	NM_178799	ENSMUST00000041252	0.116626	4.72767	0.462077	0.496655	0.885606	-0.158141	4.72767	0.817487	0.365916	0.754414	-0.20637	4.72767	1.53046	0.216043	0.509956	0.206026	4.72767	1.42405	0.232739	0.592777	0.0410586	4.72767	0.0566163	0.811926	1	Not reversible	Not hypometabolic	Not torpor-specific	Not significant
Acad8	66948	L2__chr9_-_26999529	NM_025862	ENSMUST00000060513	0.0699102	4.824	0.176211	0.67465	0.972547	-0.104567	4.824	0.38035	0.537416	0.883986	0.236234	4.824	1.7623	0.184337	0.463009	0.116824	4.824	0.493768	0.482251	0.819814	-0.0756461	4.824	0.191523	0.661652	1	Not reversible	Not hypometabolic	Not torpor-specific	Not significant
Acad9	229211	L2__chr3_+_36066052	NM_172678	ENSMUST00000011492	0.0246662	5.40526	0.0337843	0.854166	1	-0.181071	5.40526	1.67673	0.195359	0.563757	0.0471411	5.40526	0.114282	0.735321	0.930311	0.137837	5.40526	1.03226	0.309629	0.675676	-0.0661364	5.40526	0.22245	0.637179	1	Not reversible	Not hypometabolic	Not torpor-specific	Not significant
Acadl	11363	L2__chr1_-_66863278	NM_007381	ENSMUST00000027153	0.210723	9.56678	5.68931	0.0170686	0.130754	-0.194166	9.56678	4.82279	0.0280859	0.172873	0.316391	9.56678	12.4942	0.000408211	0.00433544	0.391021	9.56678	19.2116	1.17002e-05	0.000279717	-0.00681041	9.56678	0.00602834	0.938113	1	Not reversible	Up-regulated	Not torpor-specific	Not significant
Acadm	11364	L2__chr3_-_153944445	NM_007382	ENSMUST00000072697	-0.0985141	8.69229	1.1288	0.288032	0.720769	-0.119341	8.69229	1.591	0.207183	0.579681	0.359383	8.69229	13.585	0.000228	0.00268794	0.285863	8.69229	9.00328	0.00269495	0.0271012	-0.00608233	8.69229	0.00415016	0.948634	1	Not reversible	Up-regulated	Not torpor-specific	Not significant
Acads	11409	L2__chr5_-_115119334	NM_007383	ENSMUST00000031524	0.0829266	6.25491	0.625379	0.429056	0.838425	-0.161418	6.25491	2.26226	0.13256	0.45565	0.253921	6.25491	5.20315	0.0225459	0.108446	0.17499	6.25491	2.74951	0.0972843	0.360377	-0.210539	6.25491	3.62442	0.0569373	0.88234	Not reversible	Not hypometabolic	Not torpor-specific	Not significant
Acadsb	66885	L2__chr7_+_131410708	NM_025826	ENSMUST00000015829	-0.073893	6.46555	0.510637	0.474863	0.871599	-0.0511329	6.46555	0.230652	0.63104	0.929713	0.0607198	6.46555	0.311898	0.576518	0.847546	0.17598	6.46555	2.72227	0.0989574	0.364843	0.0504302	6.46555	0.222932	0.636815	1	Not reversible	Not hypometabolic	Not torpor-specific	Not significant
Acadvl	11370	L2__chr11_-_70015396	NM_017366	ENSMUST00000018718	0.194212	9.1057	3.93828	0.047199	0.260212	-0.0768758	9.1057	0.623826	0.429629	0.807052	0.413694	9.1057	17.0593	3.62297e-05	0.000567733	0.401941	9.1057	16.4686	4.94623e-05	0.000980253	0.151686	9.1057	2.47887	0.115385	1	Not reversible	Up-regulated	Not torpor-specific	Not significant
Acan	11595	L2__chr7_+_79053222	NM_007424	ENSMUST00000032835	-0.326958	2.47585	0.0868634	0.768203	0.99494	-0.124104	2.47585	0.0109659	0.916599	1	0.0328413	2.47585	0.000749446	0.97816	1	0.300306	2.47585	0.0645615	0.799426	0.964561	-0.153184	2.47585	0.0157829	0.900025	1	Not reversible	Not hypometabolic	Not torpor-specific	Not significant
Acap2	78618	L2__chr16_-_31201164	NM_030138	ENSMUST00000058033	0.259136	4.54809	1.76431	0.184088	0.584733	-0.299451	4.54809	2.26751	0.132112	0.454595	0.0986039	4.54809	0.253541	0.614593	0.869147	-0.0294824	4.54809	0.0260302	0.871827	0.985199	-0.140947	4.54809	0.507719	0.476128	1	Not reversible	Not hypometabolic	Not torpor-specific	Not significant
Acap3	140500	L2__chr4_+_155892260	NM_207223	ENSMUST00000079031	-0.175168	2.59972	0.121948	0.726931	0.988349	0.295563	2.59972	0.355093	0.551244	0.891172	-0.418623	2.59972	0.713541	0.398271	0.71769	-0.603327	2.59972	1.72888	0.188554	0.529477	-0.183791	2.59972	0.109393	0.740837	1	Not reversible	Not hypometabolic	Not torpor-specific	Not significant
Acat1	110446	L2__chr9_-_53610343	NM_144784	ENSMUST00000034547	0.0533632	8.60099	0.29648	0.586098	0.9357	-0.167254	8.60099	2.85315	0.0911951	0.368444	0.41	8.60099	16.3187	5.35318e-05	0.000802478	0.3159	8.60099	10.0663	0.00151009	0.017131	-0.0171118	8.60099	0.0301983	0.862041	1	Not reversible	Up-regulated	Not torpor-specific	Not significant
Acat2	110460	L2__chr17_-_12960713	NM_009338	ENSMUST00000007005	-0.872892	2.42393	2.41345	0.120297	0.466463	0.91212	2.42393	2.61838	0.105632	0.400693	-0.0943828	2.42393	0.0199252	0.887746	0.985174	-0.859525	2.42393	2.37469	0.123316	0.417612	-0.380032	2.42393	0.271128	0.602576	1	Not reversible	Not hypometabolic	Not torpor-specific	Not significant
Acbd3	170760	L2__chr1_+_180726069	NM_133225	ENSMUST00000027780	0.222726	4.58661	1.03845	0.308183	0.741046	-0.438067	4.58661	3.61752	0.0571742	0.271958	0.126366	4.58661	0.323716	0.569383	0.844176	0.252143	4.58661	1.34479	0.246192	0.608127	-0.388932	4.58661	2.76148	0.0965586	1	Not reversible	Not hypometabolic	Not torpor-specific	Not significant
Acbd5	74159	L2__chr2_+_23069072	NM_001102437	NA	-0.13439	3.43443	0.207397	0.648815	0.963147	0.072333	3.43443	0.0573932	0.810665	0.985908	-0.157127	3.43443	0.267383	0.605093	0.864759	-0.0705221	3.43443	0.0569322	0.811412	0.967277	-0.0140835	3.43443	0.00200404	0.964293	1	Not reversible	Not hypometabolic	Not torpor-specific	Not significant
Acbd5	74159	L2__chr2_+_23068223	NM_001102436	ENSMUST00000028121	0.120062	3.32054	0.135317	0.712982	0.983312	-0.115061	3.32054	0.121725	0.727171	0.967406	0.103043	3.32054	0.093667	0.759566	0.940433	0.120508	3.32054	0.139243	0.709035	0.931764	-0.0857975	3.32054	0.0651195	0.79858	1	Not reversible	Not hypometabolic	Not torpor-specific	Not significant
Acbd6	72482	L2__chr1_+_155558119	NM_001145781	ENSMUST00000035560	-0.0157539	5.8314	0.0174905	0.894785	1	-0.0702986	5.8314	0.329814	0.565769	0.898582	0.161013	5.8314	1.59737	0.206276	0.496004	-0.0999094	5.8314	0.74117	0.389286	0.749256	-0.123176	5.8314	0.94509	0.330972	1	Not reversible	Not hypometabolic	Not torpor-specific	Not significant
Acd	497652	L2__chr8_-_105701086	NM_001012638	ENSMUST00000042608	-0.114176	3.27122	0.128126	0.720383	0.985714	0.212978	3.27122	0.452663	0.501073	0.864225	-0.358613	3.27122	1.29761	0.25465	0.561465	-0.0951036	3.27122	0.0901294	0.764013	0.952048	0.105662	3.27122	0.101862	0.749606	1	Not reversible	Not hypometabolic	Not torpor-specific	Not significant
Ace	11421	L2__chr11_+_105967945	NM_001281819	ENSMUST00000001963	0.375382	5.91762	5.61346	0.017823	0.13453	-0.512809	5.91762	9.97475	0.00158701	0.0195519	-0.120556	5.91762	0.627995	0.428092	0.744975	-0.41476	5.91762	8.36927	0.00381619	0.0353893	-0.120316	5.91762	0.591062	0.442009	1	Not reversible	Not hypometabolic	Not torpor-specific	Not significant
Acer2	230379	L2__chr4_+_86874428	NM_001290541	ENSMUST00000045224	1.49542	2.80197	13.5665	0.000230254	0.00452848	-1.65992	2.80197	15.3543	8.91182e-05	0.00169311	0.593808	2.80197	2.78263	0.0952917	0.302326	1.37515	2.80197	12.2707	0.000460137	0.00651793	0.0192854	2.80197	0.00369407	0.951535	1	Up-regulated	Not hypometabolic	Not torpor-specific	Not significant
Acer3	66190	L2__chr7_-_98309498	NM_001360616	NA	-0.0711288	2.96751	0.033684	0.854381	1	-0.163281	2.96751	0.158947	0.690128	0.954707	-0.256322	2.96751	0.438659	0.50777	0.804105	-0.0464494	2.96751	0.0145353	0.904038	0.994171	-0.360894	2.96751	0.685434	0.407722	1	Not reversible	Not hypometabolic	Not torpor-specific	Not significant
Ache	11423	L2__chr5_+_137288281	NM_001290010	NA	-0.245303	3.49081	0.741844	0.389071	0.812628	0.101318	3.49081	0.117207	0.732083	0.969514	-0.00633014	3.49081	0.000421656	0.983617	1	-0.226556	3.49081	0.641485	0.423173	0.776494	-0.380545	3.49081	1.3093	0.252522	1	Not reversible	Not hypometabolic	Not torpor-specific	Not significant
Acin1	56215	L2__chr14_-_54686614	NM_001085473	ENSMUST00000022793	0.260931	5.56556	2.67601	0.101871	0.422027	-0.0274612	5.56556	0.0316729	0.858748	0.992783	-0.0484398	5.56556	0.0969542	0.755516	0.939156	0.0727852	5.56556	0.228463	0.632666	0.900847	0.289781	5.56556	3.79516	0.0514008	0.861952	Not reversible	Not hypometabolic	Not torpor-specific	Not significant
Acin1	56215	L2__chr14_-_54653678	NM_001242605	NA	-0.604936	3.03895	2.56484	0.109264	0.438518	0.596006	3.03895	2.429	0.119109	0.427926	-0.3938	3.03895	0.940271	0.332208	0.650855	-0.721198	3.03895	3.88415	0.0487438	0.229481	0.172962	3.03895	0.166182	0.683528	1	Not reversible	Not hypometabolic	Not torpor-specific	Not significant
Ackr3	12778	L2__chr1_+_90204002	NM_001271607	ENSMUST00000065587	-0.434906	3.77984	3.13693	0.0765379	0.356419	0.434202	3.77984	3.059	0.0802912	0.34049	-0.158324	3.77984	0.349981	0.554124	0.835342	-0.335272	3.77984	1.83231	0.175855	0.510202	0.0848049	3.77984	0.0972489	0.755156	1	Not reversible	Not hypometabolic	Not torpor-specific	Not significant
Acly	104112	L2__chr11_-_100527871	NM_001199296	ENSMUST00000007131	-2.0356	4.86417	94.6962	2.21962e-22	1.42743e-19	2.11516	4.86417	102.874	3.57124e-24	1.64047e-21	-0.459309	4.86417	2.8044	0.0940061	0.299729	-1.74206	4.86417	64.5569	9.37858e-16	1.56659e-13	0.00744736	4.86417	0.000631135	0.979957	1	Down-regulated	Not hypometabolic	Not torpor-specific	Not significant
Aco1	11428	L2__chr4_+_40143426	NM_007386	ENSMUST00000102973	-0.0884434	4.4866	0.189416	0.663403	0.968194	0.212212	4.4866	1.11817	0.290312	0.680865	-0.0272926	4.4866	0.0164664	0.897895	0.98721	-0.136802	4.4866	0.471345	0.492369	0.826926	-0.0971798	4.4866	0.198231	0.656152	1	Not reversible	Not hypometabolic	Not torpor-specific	Not significant
Aco2	11429	L2__chr15_+_81872481	NM_080633	ENSMUST00000023116	0.0517845	7.69033	0.16092	0.688311	0.977691	-0.0836244	7.69033	0.408343	0.522812	0.87683	0.320808	7.69033	5.36643	0.020528	0.1012	0.101159	7.69033	0.614399	0.433136	0.783654	0.08419	7.69033	0.419727	0.517073	1	Not reversible	Not hypometabolic	Not torpor-specific	Not significant
Acot1	26897	L2__chr12_+_84009487	NM_012006	ENSMUST00000168120	3.19498	4.13308	93.8644	3.37891e-22	2.0695e-19	-1.66092	4.13308	42.337	7.68261e-11	5.39965e-09	-0.773091	4.13308	21.3584	3.80947e-06	7.80213e-05	3.3668	4.13308	100.832	1.00145e-23	5.36694e-21	-0.195586	4.13308	0.955862	0.328232	1	Up-regulated	Not hypometabolic	Not torpor-specific	Not significant
Acot11	329910	L2__chr4_-_106799787	NM_025590	NA	-0.567586	3.1746	3.27868	0.0701855	0.337467	0.46018	3.1746	2.02538	0.15469	0.49691	0.411823	3.1746	1.11325	0.291377	0.607066	-0.386816	3.1746	1.45177	0.228245	0.586773	0.0461097	3.1746	0.0165492	0.89764	1	Not reversible	Not hypometabolic	Not torpor-specific	Not significant
Acot13	66834	L2__chr13_-_24831472	NM_025790	ENSMUST00000006900	-0.247858	7.10152	5.27164	0.0216755	0.153098	0.0627094	7.10152	0.321001	0.571007	0.902952	0.18519	7.10152	2.57792	0.108364	0.329709	0.0657072	7.10152	0.350674	0.553732	0.863285	0.192151	7.10152	3.03204	0.0816352	0.985908	Not reversible	Not hypometabolic	Not torpor-specific	Not significant
Acot2	171210	L2__chr12_+_83987662	NM_134188	ENSMUST00000021649	1.85084	6.42058	98.0132	4.15598e-23	3.56361e-20	-1.47662	6.42058	67.2972	2.3351e-16	3.90052e-14	-0.583613	6.42058	15.175	9.79929e-05	0.00130205	1.61206	6.42058	79.4728	4.88904e-19	1.3974e-16	0.368894	6.42058	5.89766	0.0151611	0.51728	Up-regulated	Not hypometabolic	Not torpor-specific	Not significant
Acot7	70025	L2__chr4_+_152177817	NM_133348	ENSMUST00000030779	-0.0596573	3.67423	0.0514765	0.820514	1	-0.149088	3.67423	0.29039	0.589971	0.912922	0.187565	3.67423	0.432491	0.510769	0.805878	-0.320942	3.67423	1.67926	0.195023	0.538395	-0.18562	3.67423	0.422263	0.51581	1	Not reversible	Not hypometabolic	Not torpor-specific	Not significant
Acot7	70025	L2__chr4_+_152178217	NM_133348	ENSMUST00000030779	-0.369934	2.1352	0.178301	0.672837	0.971927	0.125288	2.1352	0.0184797	0.891869	0.999235	-2.77869	2.1352	21.7963	3.03182e-06	6.40317e-05	-0.429073	2.1352	0.249545	0.617395	0.895218	0.175776	2.1352	0.0352223	0.851131	1	Not reversible	Not hypometabolic	Not torpor-specific	Not significant
Acot9	56360	L2__chrX_+_155262535	NM_001313718	ENSMUST00000026324	0.0250246	5.10172	0.0238979	0.877145	1	0.161459	5.10172	1.04474	0.306722	0.696883	-0.523481	5.10172	12.0789	0.000509955	0.00519734	0.237723	5.10172	2.03217	0.154001	0.473187	0.220317	5.10172	1.89548	0.168586	1	Not reversible	Not hypometabolic	Not torpor-specific	Not significant
Acox1	11430	L2__chr11_-_116198780	NM_001271898	ENSMUST00000066587	0.446167	7.17129	16.8998	3.94051e-05	0.000995734	-0.166874	7.17129	2.48894	0.114649	0.419537	0.238649	7.17129	4.87832	0.0271961	0.123884	0.507759	7.17129	21.8158	3.00123e-06	8.39171e-05	-0.0106647	7.17129	0.0102908	0.919198	1	Not reversible	Not hypometabolic	Not torpor-specific	Not significant
Acox3	80911	L2__chr5_+_35583062	NM_001357018	ENSMUST00000068563	0.0379106	3.25377	0.0129954	0.90924	1	-0.094175	3.25377	0.0767574	0.781741	0.980984	0.0727874	3.25377	0.0441545	0.833566	0.96851	0.0498954	3.25377	0.0228901	0.879743	0.988262	0.051158	3.25377	0.0227835	0.880022	1	Not reversible	Not hypometabolic	Not torpor-specific	Not significant
Acp1	11431	L2__chr12_-_30911590	NM_001110239	ENSMUST00000062740	-0.118079	4.59127	0.440312	0.506972	0.892753	0.0998227	4.59127	0.305619	0.580381	0.908576	0.0404383	4.59127	0.0454096	0.831253	0.968187	0.0656267	4.59127	0.129544	0.718905	0.936148	0.0334224	4.59127	0.0317968	0.858474	1	Not reversible	Not hypometabolic	Not torpor-specific	Not significant
Acp2	11432	L2__chr2_+_91202911	NM_001357067	ENSMUST00000002172	-0.231921	3.153	0.456313	0.499352	0.887109	0.0619736	3.153	0.0298903	0.862739	0.993341	0.0044782	3.153	0.000145422	0.990378	1	-0.175233	3.153	0.260371	0.609865	0.890362	-0.148754	3.153	0.151304	0.697292	1	Not reversible	Not hypometabolic	Not torpor-specific	Not significant
Acp5	11433	L2__chr9_-_22130575	NM_007388	NA	-0.5201	2.2252	0.31688	0.573489	0.931038	0.847007	2.2252	0.913399	0.339214	0.731341	0.264523	2.2252	0.0601716	0.806225	0.959706	-1.22298	2.2252	2.23687	0.134753	0.440345	0.976043	2.2252	1.20933	0.271465	1	Not reversible	Not hypometabolic	Not torpor-specific	Not significant
Acp5	11433	L2__chr9_-_22131869	NM_001102404	NA	-0.688363	3.51696	5.5402	0.0185845	0.138614	0.389269	3.51696	1.54906	0.213274	0.587407	0.557365	3.51696	2.11948	0.145436	0.398848	-1.0603	3.51696	15.4138	8.63545e-05	0.00155996	0.218958	3.51696	0.437889	0.508143	1	Not reversible	Not hypometabolic	Not torpor-specific	Not significant
Acp6	66659	L2__chr3_+_97158805	NM_019800	ENSMUST00000090759	-0.290801	3.60002	1.11991	0.289939	0.722666	0.24062	3.60002	0.735934	0.390966	0.776213	-0.0649192	3.60002	0.0478858	0.826784	0.966095	-0.555657	3.60002	4.61282	0.0317337	0.170493	0.136737	3.60002	0.217559	0.640906	1	Not reversible	Not hypometabolic	Not torpor-specific	Not significant
Acpp	56318	L2__chr9_-_104337708	NM_019807	ENSMUST00000062723	-0.162459	1.4687	0.020397	0.886434	1	0.264872	1.4687	0.0516905	0.820147	0.98784	-1.45031	1.4687	1.4495	0.228607	0.528527	-0.211104	1.4687	0.0346623	0.852305	0.978878	0.564291	1.4687	0.214542	0.643231	1	Not reversible	Not hypometabolic	Not torpor-specific	Not significant
Acsf2	264895	L2__chr11_-_94601811	NM_153807	ENSMUST00000103164	0.550923	3.65182	3.34174	0.0675433	0.330211	0.246916	3.65182	0.887761	0.346085	0.737343	0.272482	3.65182	0.847	0.357402	0.677859	0.547999	3.65182	3.38377	0.0658411	0.282189	-0.0643868	3.65182	0.051025	0.821289	1	Not reversible	Not hypometabolic	Not torpor-specific	Not significant
Acsl1	14081	L2__chr8_+_46491133	NM_001302163	NA	0.615311	5.35467	21.4122	3.70413e-06	0.000129463	-0.892917	5.35467	39.6432	3.0486e-10	1.96685e-08	0.184364	5.35467	2.11345	0.14601	0.399997	0.825974	5.35467	36.4381	1.57594e-09	8.41067e-08	-0.00494223	5.35467	0.00162168	0.967878	1	Up-regulated	Not hypometabolic	Not torpor-specific	Not significant
Acsl1	14081	L2__chr8_+_46471174	NM_007981	ENSMUST00000034046	-0.0982789	6.23578	0.497997	0.480382	0.875592	-0.0081053	6.23578	0.00323178	0.954666	1	0.187419	6.23578	1.57781	0.209076	0.500211	-0.0307504	6.23578	0.0484919	0.825708	0.970652	-0.0600576	6.23578	0.168906	0.681086	1	Not reversible	Not hypometabolic	Not torpor-specific	Not significant
Acsl4	50790	L2__chrX_-_142390505	NM_001033600	ENSMUST00000033634	-0.00804468	4.0733	0.000921477	0.975783	1	-0.00300717	4.0733	0.000125376	0.991066	1	-0.0399123	4.0733	0.0214527	0.883552	0.983662	-0.132877	4.0733	0.269154	0.6039	0.886795	-0.0319003	4.0733	0.013281	0.908252	1	Not reversible	Not hypometabolic	Not torpor-specific	Not significant
Acsl5	433256	L2__chr19_+_55253910	NM_027976	NA	-0.482702	2.95109	1.51612	0.218208	0.636849	0.508486	2.95109	1.66261	0.197251	0.5658	-1.10871	2.95109	9.50946	0.00204415	0.0164736	-0.564991	2.95109	2.18562	0.139305	0.448635	0.0950645	2.95109	0.0473763	0.827693	1	Not reversible	Not hypometabolic	Not torpor-specific	Not significant
Acsl5	433256	L2__chr19_+_55251934	NA	ENSMUST00000043150	0.0286902	1.99455	0.00186677	0.965537	1	0.750408	1.99455	0.506077	0.476842	0.84522	-0.0625864	1.99455	0.006499	0.935747	0.994773	-1.94034	1.99455	2.92083	0.0874427	0.337637	-0.129895	1.99455	0.0717031	0.788873	1	Not reversible	Not hypometabolic	Not torpor-specific	Not significant
Acss1	68738	L2__chr2_-_150668215	NM_080575	ENSMUST00000028944	0.874321	6.64287	31.965	1.56976e-08	9.75376e-07	-0.659064	6.64287	18.8165	1.43918e-05	0.000340271	-0.285924	6.64287	4.13881	0.0419105	0.168665	1.10329	6.64287	48.8866	2.712e-12	2.26505e-10	0.016034	6.64287	0.0124436	0.91118	1	Up-regulated	Not hypometabolic	Not torpor-specific	Not significant
Acss2	60525	L2__chr2_+_155518063	NM_019811	ENSMUST00000029135	-0.113865	6.64013	1.11262	0.291514	0.724111	0.216943	6.64013	4.09892	0.0429107	0.229894	0.345766	6.64013	8.50443	0.00354284	0.0255856	-0.438808	6.64013	18.3115	1.87574e-05	0.00042178	-0.280489	6.64013	5.71538	0.016817	0.552695	Not reversible	Not hypometabolic	Not torpor-specific	Not significant
Acss3	380660	L2__chr10_-_107123629	NM_001142804	ENSMUST00000044668	0.607868	3.16805	3.46032	0.0628582	0.315567	-1.06848	3.16805	8.807	0.00300077	0.0323791	0.630863	3.16805	3.44365	0.0634952	0.228953	0.328318	3.16805	1.14374	0.284862	0.652636	0.136167	3.16805	0.213685	0.643894	1	Not reversible	Not hypometabolic	Not torpor-specific	Not significant
Acta1	11459	L2__chr8_-_123894752	NM_001272041	ENSMUST00000034453	-0.161895	13.6929	1.50485	0.219927	0.638163	0.310586	13.6929	5.59632	0.0179982	0.126435	-0.255424	13.6929	3.76861	0.0522229	0.19715	0.0127499	13.6929	0.00921065	0.923543	0.998622	0.053474	13.6929	0.16272	0.686665	1	Not reversible	Not hypometabolic	Not torpor-specific	Not significant
Acta2	11475	L2__chr19_-_34255335	NM_007392	ENSMUST00000039631	-0.662481	5.89497	7.16711	0.00742524	0.0712181	0.675828	5.89497	7.37534	0.00661243	0.0590208	-0.863253	5.89497	12.2404	0.000467652	0.00484294	-0.377606	5.89497	2.17507	0.140263	0.450003	0.45088	5.89497	2.96415	0.0851293	0.989722	Not reversible	Not hypometabolic	Not torpor-specific	Not significant
Actb	11461	L2__chr5_-_142906726	NM_007393	ENSMUST00000100497	-0.610844	9.13982	18.7193	1.51439e-05	0.00044168	0.716914	9.13982	25.9519	3.50031e-07	1.2682e-05	-1.62985	9.13982	141.861	1.04289e-32	6.38742e-30	-0.802384	9.13982	32.8974	9.71531e-09	4.3845e-07	0.227881	9.13982	2.48662	0.114818	1	Down-regulated	Down-regulated	Down-regulated	Not significant
Actc1	11464	L2__chr2_-_114052812	NM_009608	NA	-0.402544	6.74296	0.867138	0.351749	0.781745	0.119967	6.74296	0.0711007	0.789741	0.982358	-1.53075	6.74296	15.2133	9.60262e-05	0.00128254	-0.9014	6.74296	4.86356	0.0274297	0.15555	-0.00658879	6.74296	0.000206919	0.988523	1	Not reversible	Not hypometabolic	Not torpor-specific	Not significant
Actg-ps1	621269	L2__chr8_+_46229229	NA	ENSMUST00000099636	0.0542678	2.05336	0.0318711	0.858311	1	-0.0542678	2.05336	0.0309959	0.860249	0.992783	0.0542678	2.05336	0.0293075	0.864071	0.978497	0.0542678	2.05336	0.0327232	0.856449	0.980567	-0.0542678	2.05336	0.0291725	0.864381	1	Not reversible	Not hypometabolic	Not torpor-specific	Not significant
Actg1	11465	L2__chr11_-_120348493	NM_001313923	ENSMUST00000062147	-0.0473603	6.22518	0.0135389	0.90737	1	-0.0122049	6.22518	0.000860578	0.976597	1	-1.30943	6.22518	12.9422	0.000321259	0.00357442	-1.1837	6.22518	10.584	0.00114071	0.0136609	0.862812	6.22518	5.14871	0.0232636	0.642096	Not reversible	Down-regulated	Not torpor-specific	Not significant
Actg2	11468	L2__chr6_-_83536223	NM_009610	ENSMUST00000075161	-0.471187	2.66683	0.150866	0.697709	0.979901	0.747401	2.66683	0.386479	0.534156	0.882471	-0.151602	2.66683	0.0141701	0.905245	0.988309	-0.518951	2.66683	0.187707	0.664832	0.914404	0.40528	2.66683	0.103538	0.747624	1	Not reversible	Not hypometabolic	Not torpor-specific	Not significant
Actl6a	56456	L2__chr3_+_32708693	NM_019673	NA	-0.0940627	4.08547	0.165341	0.684286	0.9767	0.172015	4.08547	0.557099	0.455432	0.827952	-0.296157	4.08547	1.6562	0.198117	0.484998	-0.343691	4.08547	2.47754	0.115483	0.40195	0.0542021	4.08547	0.0503452	0.822464	1	Not reversible	Not hypometabolic	Not torpor-specific	Not significant
Actn1	109711	L2__chr12_-_80260364	NM_134156	ENSMUST00000021554	-0.29624	4.66821	2.15089	0.142487	0.514213	0.129359	4.66821	0.376433	0.539518	0.88506	-1.04774	4.66821	33.6716	6.5247e-09	2.36896e-07	-0.477356	4.66821	6.1066	0.0134678	0.0920908	0.178907	4.66821	0.698948	0.403137	1	Not reversible	Not hypometabolic	Not torpor-specific	Not significant
Actn2	11472	L2__chr13_-_12340733	NM_033268	ENSMUST00000064204	0.255432	11.1423	2.38461	0.122535	0.472577	-0.0734211	11.1423	0.200059	0.654673	0.939568	0.265185	11.1423	2.56479	0.109267	0.331621	0.0929344	11.1423	0.320193	0.571491	0.871877	0.21042	11.1423	1.67914	0.195038	1	Not reversible	Not hypometabolic	Not torpor-specific	Not significant
Actn3	11474	L2__chr19_-_4877893	NM_013456	ENSMUST00000006626	0.323183	8.39142	0.473178	0.491529	0.88272	-1.38184	8.39142	7.7574	0.0053493	0.0503069	1.29478	8.39142	6.8715	0.00875811	0.0533098	-1.01148	8.39142	5.06445	0.0244214	0.142711	-0.70972	8.39142	2.1977	0.138216	1	Not reversible	Not hypometabolic	Not torpor-specific	Not significant
Actn4	60595	L2__chr7_-_28962282	NM_001360548	ENSMUST00000068045	0.132873	6.21187	0.989657	0.319826	0.75235	-0.104377	6.21187	0.606151	0.436241	0.810711	-0.162067	6.21187	1.52391	0.217029	0.511512	-0.405129	6.21187	10.8367	0.000995076	0.0123079	0.169687	6.21187	1.67891	0.19507	1	Not reversible	Not hypometabolic	Not torpor-specific	Not significant
Actr10	56444	L2__chr12_+_70937900	NM_019785	ENSMUST00000021479	-0.00240097	5.46863	0.000304342	0.986081	1	0.118116	5.46863	0.752878	0.385567	0.771853	-0.0189642	5.46863	0.0178544	0.893703	0.986622	0.129784	5.46863	0.863843	0.352665	0.716359	-0.0326285	5.46863	0.0516161	0.820275	1	Not reversible	Not hypometabolic	Not torpor-specific	Not significant
Actr1a	54130	L2__chr19_-_46395742	NM_016860	ENSMUST00000040270	0.0826753	6.56575	0.613021	0.433653	0.842138	0.038912	6.56575	0.13855	0.709727	0.961022	0.0557861	6.56575	0.266713	0.605546	0.865007	0.304018	6.56575	7.88246	0.00499164	0.0432631	-0.0124449	6.56575	0.0134445	0.907692	1	Not reversible	Not hypometabolic	Not torpor-specific	Not significant
Actr1b	226977	L2__chr1_-_36709938	NM_146107	NA	0.196449	7.72785	4.69715	0.0302127	0.192947	0.168549	7.72785	3.70508	0.0542471	0.26439	-0.208713	7.72785	5.59634	0.017998	0.0917917	0.198321	7.72785	4.83375	0.0279078	0.15709	0.108361	7.72785	1.47633	0.22435	1	Not reversible	Not hypometabolic	Not torpor-specific	Not significant
Actr2	66713	L2__chr11_-_20112888	NM_146243	ENSMUST00000000137	0.0683901	6.63603	0.399517	0.527339	0.905317	0.0142005	6.63603	0.0173526	0.895198	1	-0.384381	6.63603	13.7791	0.000205611	0.00245778	-0.0755786	6.63603	0.518763	0.47137	0.811614	-0.00662051	6.63603	0.00360551	0.952119	1	Not reversible	Not hypometabolic	Not torpor-specific	Not significant
Actr3	74117	L2__chr1_-_125435485	NM_001205385	ENSMUST00000027579	-0.0268041	6.11458	0.0496043	0.823753	1	-0.0047612	6.11458	0.00151418	0.96896	1	-0.522566	6.11458	21.2376	4.05727e-06	8.24401e-05	-0.126887	6.11458	1.17596	0.27818	0.643863	-0.0101028	6.11458	0.0064916	0.935784	1	Not reversible	Not hypometabolic	Not torpor-specific	Not significant
Actr3b	242894	L2__chr5_+_25759959	NM_001004365	ENSMUST00000088244	-0.513988	3.0187	2.40824	0.120698	0.467454	-0.0415492	3.0187	0.0124846	0.911034	1	0.769412	3.0187	3.10564	0.0780215	0.263597	-0.514949	3.0187	2.46752	0.116221	0.403138	-0.609285	3.0187	2.06022	0.151188	1	Not reversible	Not hypometabolic	Not torpor-specific	Not significant
Actr8	56249	L2__chr14_+_29978402	NM_027493	ENSMUST00000016115	0.388653	5.35967	7.22829	0.00717634	0.0694575	-0.153637	5.35967	1.20744	0.27184	0.659718	0.115718	5.35967	0.663792	0.415224	0.731792	0.23936	5.35967	2.96487	0.0850915	0.332962	-0.0859597	5.35967	0.369117	0.543486	1	Not reversible	Not hypometabolic	Not torpor-specific	Not significant
Acvr1b	11479	L2__chr15_+_101174119	NM_007395	ENSMUST00000000544	0.601097	4.40407	9.37757	0.00219657	0.0286825	-0.723779	4.40407	12.6769	0.00037021	0.00575772	0.48339	4.40407	5.90954	0.0150591	0.0800994	0.509576	4.40407	7.13193	0.0075723	0.0589558	-0.767516	4.40407	13.31	0.000263989	0.0471588	Up-regulated	Not hypometabolic	Not torpor-specific	Down-regulated
Acvr2a	11480	L2__chr2_+_48814154	NM_007396	ENSMUST00000063886	-0.0933736	4.46919	0.227026	0.633738	0.95582	0.0848473	4.46919	0.182732	0.669036	0.946452	-0.00916979	4.46919	0.00198114	0.964498	1	-0.460866	4.46919	6.49271	0.0108318	0.078711	-0.0377358	4.46919	0.0328247	0.856229	1	Not reversible	Not hypometabolic	Not torpor-specific	Not significant
Acvrl1	11482	L2__chr15_+_101128932	NM_001277255	ENSMUST00000000542	-0.109371	3.7667	0.193436	0.660072	0.966624	0.0470311	3.7667	0.0341605	0.853366	0.992783	0.170448	3.7667	0.3944	0.529996	0.819896	-0.221009	3.7667	0.841349	0.359011	0.722856	0.184908	3.7667	0.530123	0.466555	1	Not reversible	Not hypometabolic	Not torpor-specific	Not significant
Acyp1	66204	L2__chr12_-_85280420	NM_025421	NA	-0.273239	3.76734	1.06336	0.302451	0.735512	-0.00894625	3.76734	0.0010016	0.974753	1	-0.397066	3.76734	2.20354	0.137694	0.385257	0.0705819	3.76734	0.0636299	0.800848	0.964561	0.015086	3.76734	0.00273607	0.958284	1	Not reversible	Not hypometabolic	Not torpor-specific	Not significant
Acyp1	66204	L2__chr12_-_85288423	NA	ENSMUST00000008966	0.175066	3.92904	0.603972	0.437067	0.844246	0.0574352	3.92904	0.0694421	0.792151	0.982358	0.905253	3.92904	11.4026	0.000733399	0.00703429	0.574583	3.92904	5.71794	0.0167924	0.108371	-0.0322208	3.92904	0.0200997	0.887259	1	Not reversible	Not hypometabolic	Not torpor-specific	Not significant
Acyp2	75572	L2__chr11_-_30649405	NM_029344	ENSMUST00000074613	-0.193946	7.25571	4.91199	0.0266708	0.176552	-0.0288194	7.25571	0.101322	0.750249	0.973095	0.545064	7.25571	30.5426	3.26607e-08	1.04759e-06	0.115508	7.25571	1.63658	0.200796	0.546012	-0.0425098	7.25571	0.213358	0.644148	1	Not reversible	Not hypometabolic	Not torpor-specific	Not significant
Adal	75894	L2__chr2_+_121140432	NM_001290811	ENSMUST00000028702	-0.402041	3.1276	1.44682	0.229038	0.650433	0.486389	3.1276	2.13942	0.143557	0.47634	-0.0781471	3.1276	0.0452271	0.831587	0.968187	-0.515378	3.1276	2.53199	0.111559	0.392902	-0.176729	3.1276	0.209115	0.647462	1	Not reversible	Not hypometabolic	Not torpor-specific	Not significant
Adam10	11487	L2__chr9_+_70678962	NM_007399	ENSMUST00000067880	0.0193081	5.36892	0.014988	0.902562	1	0.0208464	5.36892	0.0173483	0.895211	1	-0.460418	5.36892	9.58294	0.00196394	0.015937	-0.317912	5.36892	4.71512	0.0298985	0.16378	-0.04327	5.36892	0.0694213	0.792181	1	Not reversible	Not hypometabolic	Not torpor-specific	Not significant
Adam12	11489	L2__chr7_-_134225098	NM_007400	NA	-0.838358	2.5305	1.20923	0.271485	0.702867	0.560149	2.5305	0.480917	0.488007	0.854677	-3.54986	2.5305	54.2139	1.79808e-13	1.26376e-11	-1.14967	2.5305	2.57785	0.108369	0.387177	-0.190776	2.5305	0.0412909	0.838978	1	Not reversible	Not hypometabolic	Not torpor-specific	Not significant
Adam15	11490	L2__chr3_-_89349990	NM_001037722	ENSMUST00000029676	0.193453	5.72813	2.29913	0.129447	0.486541	-0.264777	5.72813	4.10088	0.0428609	0.22989	-0.316378	5.72813	6.97116	0.0082834	0.0510499	0.0616187	5.72813	0.250107	0.617	0.895218	0.150097	5.72813	1.46863	0.225562	1	Not reversible	Not hypometabolic	Not torpor-specific	Not significant
Adam17	11491	L2__chr12_-_21373540	NM_001277266	ENSMUST00000064536	-0.230768	4.55002	1.58143	0.208555	0.62268	0.271681	4.55002	2.17798	0.139998	0.470897	-0.21833	4.55002	1.31776	0.250995	0.556751	-0.268344	4.55002	2.21452	0.136717	0.44378	0.214536	4.55002	1.26578	0.26056	1	Not reversible	Not hypometabolic	Not torpor-specific	Not significant
Adam19	11492	L2__chr11_+_46056057	NM_001291891	ENSMUST00000011400	-0.673716	3.61601	4.98723	0.025535	0.170614	0.595361	3.61601	3.70119	0.0543738	0.264407	-0.67336	3.61601	4.67122	0.0306721	0.134873	-0.940431	3.61601	10.9599	0.00093107	0.0116926	0.243397	3.61601	0.515701	0.472681	1	Not reversible	Not hypometabolic	Not torpor-specific	Not significant
Adam22	11496	L2__chr5_-_8368135	NM_001007220	ENSMUST00000046838	-0.676908	2.48499	1.96867	0.160589	0.54692	0.328937	2.48499	0.400146	0.527014	0.879976	0.147933	2.48499	0.0648445	0.798997	0.956658	-0.821988	2.48499	3.12338	0.0771763	0.312742	-0.0694386	2.48499	0.0146529	0.903652	1	Not reversible	Not hypometabolic	Not torpor-specific	Not significant
Adam9	11502	L2__chr8_-_25016910	NM_001270996	ENSMUST00000084032	0.146542	5.76169	1.42933	0.231874	0.653024	-0.261573	5.76169	4.26084	0.0390006	0.216125	0.0199078	5.76169	0.0258629	0.872236	0.980655	0.0734781	5.76169	0.377389	0.539004	0.856097	-0.0812841	5.76169	0.419507	0.517183	1	Not reversible	Not hypometabolic	Not torpor-specific	Not significant
Adamts1	11504	L2__chr16_-_85803117	NM_009621	ENSMUST00000023610	-0.196674	5.51373	1.48487	0.223014	0.641592	0.150031	5.51373	0.838793	0.359742	0.749104	0.0907977	5.51373	0.274953	0.600029	0.861486	-0.216497	5.51373	1.83796	0.17519	0.509219	0.471318	5.51373	8.78833	0.00303163	0.228804	Not reversible	Not hypometabolic	Not torpor-specific	Not significant
Adamts10	224697	L2__chr17_+_33524213	NM_001329143	ENSMUST00000087623	-0.182219	2.76158	0.150751	0.697819	0.979948	0.117455	2.76158	0.0598061	0.806803	0.985001	0.195789	2.76158	0.141254	0.707037	0.919384	-0.566969	2.76158	1.7177	0.189989	0.532267	0.0342553	2.76158	0.00469522	0.94537	1	Not reversible	Not hypometabolic	Not torpor-specific	Not significant
Adamts12	239337	L2__chr15_+_11064815	NM_175501	ENSMUST00000061318	-0.028993	2.28958	0.00210015	0.963448	1	0.165231	2.28958	0.0700655	0.791241	0.982358	-0.52725	2.28958	0.779	0.377447	0.697218	-0.717832	2.28958	1.68416	0.194372	0.537753	0.0477051	2.28958	0.00532916	0.941805	1	Not reversible	Not hypometabolic	Not torpor-specific	Not significant
Adamts14	237360	L2__chr10_-_61273417	NM_001081127	ENSMUST00000092486	-0.063989	1.92398	0.00674999	0.934521	1	0.17243	1.92398	0.0497644	0.823474	0.98784	-0.795139	1.92398	1.26116	0.261431	0.56963	-0.833158	1.92398	1.52424	0.216978	0.569334	-0.309182	1.92398	0.12891	0.719565	1	Not reversible	Not hypometabolic	Not torpor-specific	Not significant
Adamts2	216725	L2__chr11_+_50602085	NM_175643	ENSMUST00000040523	-0.261245	3.92238	1.18793	0.275748	0.707423	0.135666	3.92238	0.298735	0.584677	0.911946	-0.333057	3.92238	1.85706	0.172964	0.444667	-0.570211	3.92238	6.49407	0.0108235	0.078711	-0.172048	3.92238	0.40647	0.523767	1	Not reversible	Not hypometabolic	Not torpor-specific	Not significant
Adamts4	240913	L2__chr1_+_171250421	NM_172845	ENSMUST00000111314	-0.0918649	2.38009	0.0241688	0.876456	1	-0.896434	2.38009	1.57726	0.209155	0.581482	-2.40395	2.38009	36.6931	1.38266e-09	5.68174e-08	-0.654795	2.38009	1.53745	0.214998	0.566007	0.47853	2.38009	0.704523	0.401268	1	Not reversible	Not hypometabolic	Not torpor-specific	Not significant
Adamts5	23794	L2__chr16_-_85901126	NM_011782	ENSMUST00000023611	0.393107	3.87322	2.30184	0.129221	0.486117	-0.779025	3.87322	7.6333	0.00573005	0.0528693	0.220194	3.87322	0.719518	0.396302	0.715944	-0.0172362	3.87322	0.0052797	0.942075	1	-0.222865	3.87322	0.733501	0.391751	1	Not reversible	Not hypometabolic	Not torpor-specific	Not significant
Adamts8	30806	L2__chr9_+_30942540	NM_001326292	ENSMUST00000068135	-0.686944	5.12501	15.9097	6.64373e-05	0.00158244	0.38448	5.12501	4.50374	0.0338208	0.196036	0.796872	5.12501	12.8469	0.000338034	0.00374165	-1.07255	5.12501	43.5336	4.16732e-11	2.86631e-09	-0.426674	5.12501	4.16635	0.0412344	0.792336	Not reversible	Not hypometabolic	Not torpor-specific	Not significant
Adamts9	101401	L2__chr6_-_92943496	NA	ENSMUST00000113438	0.005643	2.66112	0.000177919	0.989358	1	-0.320761	2.66112	0.499641	0.479658	0.848031	-0.0788596	2.66112	0.0335161	0.85474	0.974551	-0.570931	2.66112	2.30534	0.12893	0.429146	0.108526	2.66112	0.0639536	0.800353	1	Not reversible	Not hypometabolic	Not torpor-specific	Not significant
Adamtsl1	77739	L2__chr4_+_86053971	NM_029967	NA	0.189407	2.5226	0.147573	0.700866	0.980868	-0.221053	2.5226	0.194185	0.659456	0.942226	-0.251276	2.5226	0.286043	0.592767	0.856168	-0.181499	2.5226	0.15871	0.690347	0.925692	-0.349123	2.5226	0.439126	0.507544	1	Not reversible	Not hypometabolic	Not torpor-specific	Not significant
Adamtsl4	229595	L2__chr3_-_95687854	NM_001301705	ENSMUST00000015994	-0.133596	4.09633	0.338068	0.560946	0.924986	-0.0570416	4.09633	0.0560498	0.812852	0.985908	0.282394	4.09633	1.20346	0.272631	0.584138	0.103933	4.09633	0.190995	0.66209	0.913487	-0.135888	4.09633	0.293668	0.587879	1	Not reversible	Not hypometabolic	Not torpor-specific	Not significant
Adamtsl5	66548	L2__chr10_-_80348413	NM_001285435	ENSMUST00000095446	0.238421	5.31517	2.23641	0.134794	0.498195	0.179579	5.31517	1.4552	0.227696	0.606843	0.0206924	5.31517	0.0170965	0.89597	0.98702	-0.158665	5.31517	1.17641	0.278088	0.643863	0.121513	5.31517	0.620551	0.430843	1	Not reversible	Not hypometabolic	Not torpor-specific	Not significant
Adap2	216991	L2__chr11_+_80154112	NM_172133	ENSMUST00000021050	0.775178	3.63114	8.56152	0.00343342	0.0407128	-0.943192	3.63114	11.6188	0.000652873	0.00935107	0.514725	3.63114	3.88004	0.0488633	0.187382	0.396424	3.63114	2.63966	0.104226	0.377407	-0.410423	3.63114	2.55736	0.109782	1	Up-regulated	Not hypometabolic	Not torpor-specific	Not significant
Adarb1	110532	L2__chr10_-_77418239	NM_001024837	ENSMUST00000020496	0.64279	4.49167	9.61091	0.00193425	0.0258074	-0.846128	4.49167	15.0608	0.000104104	0.00194904	0.807968	4.49167	13.2771	0.000268671	0.00309091	0.612796	4.49167	9.03224	0.00265259	0.026717	-0.305991	4.49167	2.29905	0.129453	1	Up-regulated	Up-regulated	Up-regulated	Not significant
Adat3	100113398	L2__chr10_+_80602877	NM_001100606	ENSMUST00000038411	-0.133742	3.20883	0.133872	0.71445	0.983861	0.0397365	3.20883	0.0111556	0.915884	1	-0.562145	3.20883	2.60408	0.106589	0.326338	0.00787519	3.20883	0.000449557	0.983084	1	0.110393	3.20883	0.0842025	0.771681	1	Not reversible	Not hypometabolic	Not torpor-specific	Not significant
Adck1	72113	L2__chr12_+_88360843	NM_028105	ENSMUST00000101165	0.276361	4.40046	2.03029	0.154191	0.535968	-0.299562	4.40046	2.31089	0.12847	0.447703	0.15553	4.40046	0.628471	0.427917	0.744772	0.459081	4.40046	5.34308	0.0208047	0.12785	0.151182	4.40046	0.665967	0.414461	1	Not reversible	Not hypometabolic	Not torpor-specific	Not significant
Adck2	57869	L2__chr6_+_39573905	NM_178873	ENSMUST00000051249	0.359225	3.11398	1.10416	0.293356	0.72587	-0.58263	3.11398	2.60938	0.106233	0.402225	-0.195954	3.11398	0.378763	0.538266	0.82517	0.233556	3.11398	0.499973	0.479512	0.816885	-0.15148	3.11398	0.197422	0.65681	1	Not reversible	Not hypometabolic	Not torpor-specific	Not significant
Adcy2	210044	L2__chr13_-_68999265	NM_153534	ENSMUST00000022013	0.117144	4.15669	0.246162	0.619791	0.951546	-0.509018	4.15669	3.91481	0.0478625	0.246651	0.649749	4.15669	5.76597	0.0163394	0.0852222	0.0631235	4.15669	0.0745232	0.784861	0.961345	-0.529818	4.15669	3.99772	0.0455618	0.826543	Not reversible	Not hypometabolic	Not torpor-specific	Not significant
Adcy4	104110	L2__chr14_-_55784043	NM_080435	ENSMUST00000002398	0.0785245	3.12774	0.0451186	0.831786	1	0.0408643	3.12774	0.0124963	0.910992	1	-0.255585	3.12774	0.507003	0.476439	0.782426	-0.282461	3.12774	0.682564	0.408705	0.76472	0.466892	3.12774	1.82753	0.176419	1	Not reversible	Not hypometabolic	Not torpor-specific	Not significant
Adcy7	11513	L2__chr8_+_88272441	NM_007406	ENSMUST00000098521	-0.816505	3.13758	6.22758	0.0125775	0.105639	0.728402	3.13758	4.69434	0.0302621	0.182225	-0.587659	3.13758	2.77394	0.0958101	0.303375	-0.960139	3.13758	9.26848	0.00233131	0.0241169	-0.106428	3.13758	0.0695726	0.79196	1	Not reversible	Not hypometabolic	Not torpor-specific	Not significant
Adcy9	11515	L2__chr16_-_4420457	NM_001291910	ENSMUST00000005719	-0.279265	4.12998	1.69523	0.192913	0.599624	-0.117651	4.12998	0.252952	0.615004	0.923979	0.401899	4.12998	2.52767	0.111865	0.336879	-0.525152	4.12998	6.71739	0.0095477	0.0711487	-0.386929	4.12998	2.34722	0.125506	1	Not reversible	Not hypometabolic	Not torpor-specific	Not significant
Add1	11518	L2__chr5_+_34573822	NM_001024458	ENSMUST00000001108	0.0579226	5.70113	0.180607	0.670852	0.971545	-0.0583713	5.70113	0.179306	0.671971	0.947656	-0.0156515	5.70113	0.0126727	0.910369	0.990188	0.0151462	5.70113	0.0128201	0.909852	0.995108	-0.202982	5.70113	1.95168	0.162406	1	Not reversible	Not hypometabolic	Not torpor-specific	Not significant
Add3	27360	L2__chr19_+_53142793	NM_001164100	NA	-0.521456	4.62888	8.15926	0.00428418	0.0476259	0.735079	4.62888	17.2235	3.32304e-05	0.000708806	-0.189648	4.62888	0.889389	0.345643	0.665219	-0.405114	4.62888	4.80813	0.0283258	0.158492	0.0596866	4.62888	0.0834682	0.772651	1	Down-regulated	Not hypometabolic	Not torpor-specific	Not significant
Add3	27360	L2__chr19_+_53140514	NM_001164099	ENSMUST00000025999	-0.565703	3.06908	2.08222	0.149023	0.526432	0.509173	3.06908	1.61645	0.203588	0.575251	-0.703544	3.06908	3.18071	0.0745124	0.255584	-0.501433	3.06908	1.62975	0.201738	0.547643	0.299745	3.06908	0.493459	0.482388	1	Not reversible	Not hypometabolic	Not torpor-specific	Not significant
Adgra2	78560	L2__chr8_+_27085555	NM_054044	ENSMUST00000033876	-0.276562	2.80883	0.4314	0.511303	0.896129	0.0706872	2.80883	0.0255253	0.873065	0.995048	-0.929868	2.80883	5.84763	0.015598	0.0821883	-0.862336	2.80883	5.32415	0.0210319	0.128621	-0.230731	2.80883	0.231118	0.630696	1	Not reversible	Not hypometabolic	Not torpor-specific	Not significant
Adgra3	70693	L2__chr5_-_50059004	NM_133911	ENSMUST00000030971	-0.30242	3.39178	0.863874	0.352657	0.782317	-0.114071	3.39178	0.102716	0.748594	0.973095	0.148659	3.39178	0.164431	0.685109	0.911098	-0.394648	3.39178	1.55468	0.212446	0.563282	-0.488903	3.39178	1.55678	0.212138	1	Not reversible	Not hypometabolic	Not torpor-specific	Not significant
Adgrd1	243277	L2__chr5_+_129096747	NM_001081342	ENSMUST00000056617	0.0422883	3.15985	0.0128966	0.909584	1	-0.30159	3.15985	0.581727	0.445636	0.820707	-0.8603	3.15985	7.03796	0.00797997	0.0495956	0.0897711	3.15985	0.0583207	0.80917	0.966077	0.174497	3.15985	0.221932	0.637572	1	Not reversible	Not hypometabolic	Not torpor-specific	Not significant
Adgre5	26364	L2__chr8_-_83741184	NM_001163029	ENSMUST00000002964	-0.371061	5.05626	5.37277	0.0204535	0.147534	0.368664	5.05626	5.18463	0.0227876	0.149614	-0.780851	5.05626	26.1059	3.23196e-07	8.50092e-06	-0.182224	5.05626	1.23104	0.267205	0.630981	0.284484	5.05626	2.84842	0.091464	1	Not reversible	Not hypometabolic	Not torpor-specific	Not significant
Adgrf5	224792	L2__chr17_+_43360428	NM_001357332	ENSMUST00000113599	0.560722	4.99213	12.3859	0.000432598	0.00757017	-0.769195	4.99213	21.0354	4.50875e-06	0.000121068	0.636445	4.99213	14.4408	0.000144632	0.00180692	0.473331	4.99213	9.32548	0.00225989	0.0236123	0.204286	4.99213	2.04979	0.152227	1	Up-regulated	Up-regulated	Up-regulated	Not significant
Adgrf5	224792	L2__chr17_+_43389478	NM_001081178	NA	0.374388	5.67811	8.97294	0.00274007	0.0342036	-0.582224	5.67811	19.6193	9.45099e-06	0.000234217	0.975124	5.67811	45.2567	1.72829e-11	9.11035e-10	0.368599	5.67811	8.90343	0.00284635	0.0282953	-0.140403	5.67811	1.28304	0.257334	1	Up-regulated	Up-regulated	Up-regulated	Not significant
Adgrg1	14766	L2__chr8_+_94984424	NM_018882	NA	0.71373	4.72022	15.4659	8.4007e-05	0.00194423	-0.959037	4.72022	24.8543	6.18315e-07	2.1151e-05	0.478349	4.72022	7.07798	0.00780368	0.0488423	0.740821	4.72022	16.865	4.01346e-05	0.000831258	-0.200166	4.72022	1.37415	0.241101	1	Up-regulated	Up-regulated	Up-regulated	Not significant
Adgrl1	330814	L2__chr8_+_83900138	NM_181039	ENSMUST00000045393	-0.223169	2.6201	0.314305	0.57505	0.931641	-0.4114	2.6201	0.823831	0.364062	0.752704	0.284893	2.6201	0.395322	0.529515	0.819706	-0.136214	2.6201	0.115739	0.733702	0.940581	-0.872698	2.6201	2.96466	0.0851026	0.989722	Not reversible	Not hypometabolic	Not torpor-specific	Not significant
Adgrl2	99633	L2__chr3_-_148990021	NA	ENSMUST00000098518	-0.642793	2.11917	0.852819	0.355756	0.785264	0.36754	2.11917	0.247842	0.618599	0.925112	-0.223164	2.11917	0.0830849	0.77316	0.945342	-0.756491	2.11917	1.25367	0.262852	0.626979	-0.00431262	2.11917	2.85412e-05	0.995737	1	Not reversible	Not hypometabolic	Not torpor-specific	Not significant
Adgrl4	170757	L2__chr3_+_151437926	NM_133222	ENSMUST00000046977	0.119684	5.00976	0.589111	0.442763	0.849592	-0.224111	5.00976	1.9403	0.163636	0.511334	0.350458	5.00976	4.31477	0.0377828	0.156599	0.221263	5.00976	1.97918	0.159477	0.484344	0.0370804	5.00976	0.0558828	0.813126	1	Not reversible	Not hypometabolic	Not torpor-specific	Not significant
Adh1	11522	L2__chr3_+_138277648	NM_007409	NA	0.695033	4.89029	18.2519	1.93529e-05	0.000544676	-0.821586	4.89029	23.7474	1.09845e-06	3.50578e-05	0.30322	4.89029	3.75869	0.0525339	0.197772	0.61846	4.89029	15.2067	9.63616e-05	0.00171188	-0.271425	4.89029	3.03741	0.0813655	0.985427	Up-regulated	Not hypometabolic	Not torpor-specific	Not significant
Adh5	11532	L2__chr3_+_138443107	NM_007410	ENSMUST00000005964	-0.00797691	5.17402	0.00288885	0.957136	1	-0.0888264	5.17402	0.337528	0.56126	0.895648	0.0491607	5.17402	0.100277	0.751498	0.937423	0.326578	5.17402	4.35648	0.0368685	0.1884	-0.0121083	5.17402	0.00614765	0.937504	1	Not reversible	Not hypometabolic	Not torpor-specific	Not significant
Adhfe1	76187	L2__chr1_+_9548077	NM_001357376	ENSMUST00000027044	-0.145419	4.87496	0.860094	0.353712	0.783063	-0.247228	4.87496	2.09221	0.148052	0.485096	0.464746	4.87496	6.49147	0.0108394	0.0626025	0.0529873	4.87496	0.108147	0.742264	0.944873	-0.0910106	4.87496	0.286388	0.592545	1	Not reversible	Not hypometabolic	Not torpor-specific	Not significant
Adi1	104923	L2__chr12_+_28675228	NM_134052	ENSMUST00000020957	-0.433584	5.05301	8.70216	0.00317833	0.0383846	0.34545	5.05301	5.22593	0.0222526	0.147229	-0.185664	5.05301	1.35749	0.243974	0.54834	-0.384571	5.05301	6.8579	0.00882504	0.0664565	0.0528486	5.05301	0.104089	0.746976	1	Not reversible	Not hypometabolic	Not torpor-specific	Not significant
Adig	246747	L2__chr2_+_158502649	NM_145635	ENSMUST00000059889	-0.157839	4.31287	0.642916	0.422657	0.834415	-0.0335649	4.31287	0.026482	0.870729	0.994873	0.642656	4.31287	7.36577	0.0066477	0.0429015	0.0371745	4.31287	0.0338585	0.854008	0.97983	0.353689	4.31287	3.24744	0.0715349	0.941432	Not reversible	Not hypometabolic	Not torpor-specific	Not significant
Adipoq	11450	L2__chr16_+_23146603	NM_009605	ENSMUST00000023593	-0.590677	4.13063	6.24496	0.0124547	0.105018	0.314252	4.13063	1.56427	0.211041	0.584755	0.416565	4.13063	1.99775	0.157533	0.419154	-0.317645	4.13063	1.66586	0.196814	0.541041	0.598606	4.13063	6.03353	0.0140367	0.49051	Not reversible	Not hypometabolic	Not torpor-specific	Not significant
Adipor1	72674	L2__chr1_+_134415453	NM_028320	ENSMUST00000027727	0.132324	6.83116	0.968984	0.324934	0.757063	-0.192189	6.83116	1.99908	0.157395	0.501714	0.277324	6.83116	3.98068	0.046025	0.180303	-0.0800973	6.83116	0.373817	0.540931	0.857183	-0.29842	6.83116	4.60116	0.0319502	0.71593	Not reversible	Not hypometabolic	Not torpor-specific	Not significant
Adipor2	68465	L2__chr6_-_119417490	NM_197985	ENSMUST00000032272	0.604292	3.36754	2.99149	0.0837033	0.375885	-0.724528	3.36754	4.01518	0.0450923	0.236532	0.643774	3.36754	3.11532	0.0775594	0.262587	0.585733	3.36754	2.89342	0.0889422	0.340671	0.194827	3.36754	0.391411	0.531559	1	Not reversible	Not hypometabolic	Not torpor-specific	Not significant
Adipor2	68465	L2__chr6_-_119388735	NM_001355692	NA	0.239847	5.71471	1.84901	0.173898	0.566391	-0.572272	5.71471	9.37989	0.00219379	0.0251933	0.425777	5.71471	5.23298	0.0221625	0.107042	0.145632	5.71471	0.711137	0.399067	0.757608	-0.32796	5.71471	3.19914	0.0736772	0.953619	Not reversible	Not hypometabolic	Not torpor-specific	Not significant
Adk	11534	L2__chr14_+_21076201	NM_001243041	NA	-0.434357	4.12282	3.58343	0.0583587	0.300725	0.147293	4.12282	0.361378	0.547742	0.889097	0.139177	4.12282	0.276266	0.599159	0.861131	-0.429206	4.12282	3.56401	0.059045	0.261784	-0.122897	4.12282	0.215943	0.642149	1	Not reversible	Not hypometabolic	Not torpor-specific	Not significant
Adk	11534	L2__chr14_+_21052608	NM_134079	ENSMUST00000045376	-0.0936068	6.40118	0.835023	0.360824	0.789935	-0.148768	6.40118	1.90632	0.167372	0.517114	0.270016	6.40118	5.77407	0.0162643	0.0848991	-0.103917	6.40118	1.05083	0.305316	0.672308	-0.0474698	6.40118	0.192566	0.66079	1	Not reversible	Not hypometabolic	Not torpor-specific	Not significant
Adm	11535	L2__chr7_+_110627654	NM_009627	ENSMUST00000033054	0.373234	3.09636	1.30246	0.253765	0.680125	-0.436943	3.09636	1.70286	0.191914	0.558083	0.122752	3.09636	0.144546	0.703803	0.918454	0.75831	3.09636	4.75932	0.0291401	0.161204	0.243424	3.09636	0.651627	0.419531	1	Not reversible	Not hypometabolic	Not torpor-specific	Not significant
Adnp	11538	L2__chr2_-_168207130	NM_001310086	ENSMUST00000057793	-0.00732577	3.64706	0.000516465	0.981869	1	0.00989165	3.64706	0.000921621	0.975781	1	0.0372705	3.64706	0.0122784	0.911769	0.990188	-0.598964	3.64706	4.405	0.0358338	0.185102	-0.348031	3.64706	0.947318	0.330403	1	Not reversible	Not hypometabolic	Not torpor-specific	Not significant
Adnp2	240442	L2__chr18_-_80151479	NM_175028	ENSMUST00000066743	0.311389	2.66722	0.513062	0.473816	0.871599	-0.55975	2.66722	1.47695	0.224252	0.602645	0.461115	2.66722	0.991881	0.319283	0.637028	0.439798	2.66722	0.997383	0.317945	0.684057	-0.386243	2.66722	0.713024	0.398442	1	Not reversible	Not hypometabolic	Not torpor-specific	Not significant
Ado	211488	L2__chr10_-_67549111	NM_001005419	ENSMUST00000075686	-0.202238	4.41715	1.04475	0.30672	0.739482	-0.134454	4.41715	0.397159	0.52856	0.880158	0.0685751	4.41715	0.101199	0.750395	0.936442	-0.172428	4.41715	0.766697	0.381241	0.743521	-0.137875	4.41715	0.396795	0.528749	1	Not reversible	Not hypometabolic	Not torpor-specific	Not significant
Adpgk	72141	L2__chr9_+_59291603	NM_001359282	ENSMUST00000026266	0.182252	4.04617	0.588192	0.443119	0.850022	-0.342856	4.04617	1.91415	0.166504	0.516105	-0.392929	4.04617	3.18507	0.0743138	0.255159	-0.148208	4.04617	0.450279	0.502202	0.832977	0.177309	4.04617	0.594552	0.440664	1	Not reversible	Not hypometabolic	Not torpor-specific	Not significant
Adprh	11544	L2__chr16_-_38452659	NM_007414	ENSMUST00000002923	-0.179302	5.37687	1.65222	0.198657	0.609235	0.227814	5.37687	2.65791	0.103036	0.394053	-0.356117	5.37687	6.52695	0.0106252	0.0617261	-0.122923	5.37687	0.776074	0.378345	0.740342	0.119318	5.37687	0.66607	0.414425	1	Not reversible	Not hypometabolic	Not torpor-specific	Not significant
Adprhl1	234072	L2__chr8_-_13254076	NM_172750	ENSMUST00000033825	0.172163	8.07551	2.55574	0.109894	0.440468	-0.0426848	8.07551	0.159183	0.68991	0.954582	0.332753	8.07551	9.09527	0.00256272	0.0196464	0.264267	8.07551	5.96802	0.0145677	0.0981926	0.225773	8.07551	4.58015	0.0323444	0.720995	Not reversible	Not hypometabolic	Not torpor-specific	Not significant
Adprhl2	100206	L2__chr4_-_126321691	NM_133883	ENSMUST00000102617	0.626807	3.68035	4.47028	0.0344894	0.210502	-0.394374	3.68035	1.88732	0.169505	0.520825	0.00649461	3.68035	0.000566655	0.981009	1	0.307353	3.68035	1.23884	0.265695	0.629879	-0.230133	3.68035	0.65049	0.419938	1	Not reversible	Not hypometabolic	Not torpor-specific	Not significant
Adprm	66358	L2__chr11_-_67052610	NM_025510	ENSMUST00000116363	0.361886	2.92832	0.731995	0.392237	0.814886	-0.225903	2.92832	0.293288	0.588121	0.912186	-0.06831	2.92832	0.0286235	0.865651	0.979158	0.186687	2.92832	0.21246	0.644846	0.905262	0.0273285	2.92832	0.00449356	0.946555	1	Not reversible	Not hypometabolic	Not torpor-specific	Not significant
Adrb2	11555	L2__chr18_-_62179980	NM_007420	ENSMUST00000053640	-0.343362	4.83642	3.91791	0.0477741	0.262257	0.31511	4.83642	3.19372	0.0739216	0.323174	-0.245191	4.83642	1.80026	0.179681	0.455736	-0.35165	4.83642	4.20782	0.0402381	0.199073	0.229608	4.83642	1.56341	0.211167	1	Not reversible	Not hypometabolic	Not torpor-specific	Not significant
Adrm1	56436	L2__chr2_+_180171614	NM_019822	ENSMUST00000061437	0.314351	5.93998	7.32899	0.00678513	0.0669251	-0.229969	5.93998	3.95856	0.0466337	0.242442	0.26004	5.93998	4.77997	0.0287926	0.128969	0.36759	5.93998	10.0354	0.00153562	0.017356	-0.211612	5.93998	3.2125	0.0730776	0.950226	Not reversible	Not hypometabolic	Not torpor-specific	Not significant
Adsl	11564	L2__chr15_+_80948495	NM_009634	ENSMUST00000023043	0.0223443	6.21686	0.041193	0.839166	1	-0.129776	6.21686	1.31198	0.252037	0.6365	0.266721	6.21686	5.06001	0.0244841	0.114848	-0.133945	6.21686	1.58923	0.207436	0.556075	-0.0435641	6.21686	0.145828	0.702555	1	Not reversible	Not hypometabolic	Not torpor-specific	Not significant
Adss	11566	L2__chr1_-_177796499	NM_007422	ENSMUST00000016105	0.417881	4.37105	3.7201	0.0537611	0.284207	-0.450885	4.37105	4.17898	0.0409284	0.222682	-0.269823	4.37105	1.88462	0.16981	0.439729	0.0386276	4.37105	0.0374951	0.846461	0.976977	-0.0271569	4.37105	0.0169583	0.896389	1	Not reversible	Not hypometabolic	Not torpor-specific	Not significant
Adssl1	11565	L2__chr12_+_112620074	NM_007421	ENSMUST00000021726	-0.117756	9.58385	0.696869	0.403838	0.822342	-0.00648623	9.58385	0.00208828	0.963551	1	0.137379	9.58385	0.921873	0.336984	0.656725	-0.380567	9.58385	7.44545	0.00635971	0.0519026	-0.113214	9.58385	0.627846	0.428146	1	Not reversible	Not hypometabolic	Not torpor-specific	Not significant
Aebp1	11568	L2__chr11_+_5861924	NM_001291857	ENSMUST00000102923	0.262406	5.43263	2.99045	0.0837569	0.375885	-0.153918	5.43263	1.04604	0.306421	0.696692	-0.289021	5.43263	4.13542	0.0419946	0.168898	0.188056	5.43263	1.60508	0.205185	0.553035	-0.051127	5.43263	0.114522	0.735053	1	Not reversible	Not hypometabolic	Not torpor-specific	Not significant
Aebp2	11569	L2__chr6_+_140623671	NM_001005605	NA	0.350254	5.20407	4.43299	0.0352507	0.212762	-0.485345	5.20407	7.94724	0.00481608	0.0465397	0.540531	5.20407	9.24535	0.00236094	0.0183816	0.137339	5.20407	0.748879	0.386832	0.747622	-0.382513	5.20407	4.88838	0.0270381	0.670503	Not reversible	Not hypometabolic	Not torpor-specific	Not significant
Aen	68048	L2__chr7_+_78895944	NM_001162939	ENSMUST00000107421	0.024683	4.37715	0.0121861	0.9121	1	0.00314895	4.37715	0.000195996	0.98883	1	0.0276393	4.37715	0.0142572	0.904956	0.988171	0.123152	4.37715	0.298529	0.584806	0.877367	0.142184	4.37715	0.401314	0.526412	1	Not reversible	Not hypometabolic	Not torpor-specific	Not significant
Aes	14797	L2__chr10_+_81559485	NM_001276288	ENSMUST00000002518	-0.101739	7.73716	0.48961	0.484101	0.877022	-0.318642	7.73716	4.54597	0.0329964	0.192516	0.321549	7.73716	4.58208	0.0323081	0.14034	0.0509065	7.73716	0.120804	0.728164	0.938134	-0.269119	7.73716	3.23722	0.0719826	0.942878	Not reversible	Not hypometabolic	Not torpor-specific	Not significant
AF357359	100303647	L2__chr12_+_109650667	NR_028434	ENSMUST00000082562	0.191416	1.43975	0.0389479	0.843552	1	-0.098512	1.43975	0.00921062	0.923543	1	-0.43789	1.43975	0.137854	0.710424	0.920924	-0.00312863	1.43975	9.02829e-06	0.997603	1	0.0260198	1.43975	0.000561659	0.981092	1	Not reversible	Not hypometabolic	Not torpor-specific	Not significant
Afap1	70292	L2__chr5_+_35893366	NM_027373	ENSMUST00000064571	-0.25687	3.91473	0.908972	0.340387	0.771035	0.149143	3.91473	0.287721	0.591685	0.913116	0.0777664	3.91473	0.0685444	0.793468	0.953306	-0.407367	3.91473	2.47029	0.116017	0.402755	0.080224	3.91473	0.0772126	0.781111	1	Not reversible	Not hypometabolic	Not torpor-specific	Not significant
Afap1l1	106877	L2__chr18_-_61786662	NM_178928	ENSMUST00000120472	-0.51141	4.78129	8.84387	0.00294075	0.0361951	0.80041	4.78129	23.6884	1.13266e-06	3.5781e-05	0.282939	4.78129	1.86615	0.171917	0.442971	-0.504613	4.78129	8.76375	0.00307277	0.0300547	-0.0760714	4.78129	0.14553	0.702844	1	Down-regulated	Not hypometabolic	Not torpor-specific	Not significant
Afap1l2	226250	L2__chr19_-_57008212	NM_001177796	ENSMUST00000111584	-0.456624	2.14781	0.377716	0.538828	0.910528	0.412422	2.14781	0.296972	0.585787	0.912043	-0.531834	2.14781	0.492906	0.482634	0.787303	-0.802596	2.14781	1.34194	0.246693	0.608608	0.179016	2.14781	0.0491643	0.824524	1	Not reversible	Not hypometabolic	Not torpor-specific	Not significant
Afdn	17356	L2__chr17_+_13760542	NM_010806	ENSMUST00000123030	0.376816	3.83128	1.37142	0.241568	0.664041	-0.673562	3.83128	3.82886	0.0503771	0.2538	0.560536	3.83128	2.63865	0.104292	0.321756	0.235472	3.83128	0.577106	0.447449	0.794441	-0.266907	3.83128	0.666477	0.414283	1	Not reversible	Not hypometabolic	Not torpor-specific	Not significant
Aff1	17355	L2__chr5_+_103754207	NM_133919	NA	1.0169	5.03826	39.5671	3.16982e-10	2.85107e-08	-1.13168	5.03826	45.8131	1.3009e-11	1.05234e-09	0.370009	5.03826	6.23882	0.012498	0.069709	0.818473	5.03826	28.248	1.06725e-07	4.00204e-06	-0.173659	5.03826	1.47669	0.224293	1	Up-regulated	Not hypometabolic	Not torpor-specific	Not significant
Aff1	17355	L2__chr5_+_103692437	NA	ENSMUST00000031256	0.141311	3.93029	0.329724	0.565822	0.927095	0.0117908	3.93029	0.00237885	0.9611	1	0.086498	3.93029	0.117789	0.731445	0.929013	-0.217238	3.93029	0.911585	0.339694	0.703529	-0.211781	3.93029	0.67034	0.412933	1	Not reversible	Not hypometabolic	Not torpor-specific	Not significant
Aff3	16764	L2__chr1_-_38627444	NM_001290814	NA	-0.00169718	1.90833	2.92061e-06	0.998636	1	-0.306556	1.90833	0.0849085	0.770753	0.978212	0.132926	1.90833	0.01606	0.899156	0.987364	-0.341608	1.90833	0.134148	0.71417	0.934356	0.0455553	1.90833	0.00198596	0.964455	1	Not reversible	Not hypometabolic	Not torpor-specific	Not significant
Aff4	93736	L2__chr11_+_53350767	NM_033565	ENSMUST00000060945	0.484091	6.15962	11.2978	0.000775986	0.0122463	-0.590774	6.15962	16.0903	6.0394e-05	0.00120995	0.49667	6.15962	11.3103	0.000770783	0.00728957	0.170516	6.15962	1.54731	0.213533	0.56442	-0.201796	6.15962	2.0282	0.154403	1	Up-regulated	Not hypometabolic	Not torpor-specific	Not significant
Afg1l	215951	L2__chr10_-_42478416	NM_001359297	ENSMUST00000041024	0.0751867	4.61028	0.173533	0.676991	0.972798	-0.264839	4.61028	1.95791	0.161737	0.508247	0.554896	4.61028	7.33979	0.00674447	0.0434606	0.0161005	4.61028	0.00831271	0.927354	0.999801	0.130338	4.61028	0.52527	0.468602	1	Not reversible	Not hypometabolic	Not torpor-specific	Not significant
Afg3l1	114896	L2__chr8_+_123477885	NM_054070	ENSMUST00000001520	0.191679	6.07189	3.09169	0.0786933	0.362066	-0.120392	6.07189	1.22521	0.26834	0.655286	0.153443	6.07189	1.87985	0.170352	0.440592	0.0489511	6.07189	0.216856	0.641446	0.903595	-0.15266	6.07189	1.85597	0.173091	1	Not reversible	Not hypometabolic	Not torpor-specific	Not significant
Afg3l2	69597	L2__chr18_-_67449177	NM_027130	ENSMUST00000025408	0.412779	6.77527	14.3044	0.0001555	0.00325987	-0.418596	6.77527	14.4984	0.000140278	0.00251992	0.306132	6.77527	7.72608	0.00544288	0.0367294	0.200064	6.77527	3.59201	0.0580579	0.258835	0.015857	6.77527	0.0226284	0.880428	1	Up-regulated	Not hypometabolic	Not torpor-specific	Not significant
Afp	11576	L2__chr5_+_90490734	NM_007423	ENSMUST00000042755	0	4.62446	0	1	1	0	4.62446	0	1	1	0	4.62446	0	1	1	0	4.62446	0	1	1	0	4.62446	0	1	1	Not reversible	Not hypometabolic	Not torpor-specific	Not significant
Aftph	216549	L2__chr11_-_20741571	NM_001252503	ENSMUST00000035350	0.330011	3.86183	1.42413	0.232724	0.653978	-0.59827	3.86183	4.13228	0.0420726	0.227082	0.217851	3.86183	0.604214	0.436975	0.752896	-0.0870058	3.86183	0.118374	0.730804	0.939585	-0.0233883	3.86183	0.00747539	0.9311	1	Not reversible	Not hypometabolic	Not torpor-specific	Not significant
Aga	11593	L2__chr8_+_53511782	NM_001005847	ENSMUST00000033920	-0.184941	4.30312	0.878537	0.348603	0.779968	0.123134	4.30312	0.372028	0.541901	0.885566	-0.142273	4.30312	0.478271	0.489206	0.790474	-0.182319	4.30312	0.870893	0.350708	0.714261	-0.033472	4.30312	0.0246435	0.875259	1	Not reversible	Not hypometabolic	Not torpor-specific	Not significant
Agap1	347722	L2__chr1_+_89454788	NM_001037136	ENSMUST00000027521	-0.0266222	3.63661	0.00880751	0.92523	1	-0.0504898	3.63661	0.0300828	0.862302	0.993277	0.375935	3.63661	1.40672	0.235601	0.53758	-0.420312	3.63661	2.60104	0.106794	0.383361	-0.454747	3.63661	1.98964	0.158378	1	Not reversible	Not hypometabolic	Not torpor-specific	Not significant
Agap3	213990	L2__chr5_+_24451958	NM_001256431	ENSMUST00000024123	0.105537	5.12191	0.497988	0.480386	0.875592	-0.247451	5.12191	2.5351	0.11134	0.413171	0.334737	5.12191	4.28225	0.0385123	0.158156	0.154594	5.12191	1.07145	0.300618	0.667911	-0.372921	5.12191	5.21715	0.0223651	0.641102	Not reversible	Not hypometabolic	Not torpor-specific	Not significant
Agbl1	244071	L2__chr7_+_76229858	NM_001199224	ENSMUST00000026854	-0.203093	4.20106	0.834587	0.360949	0.789935	-0.0877685	4.20106	0.136949	0.711334	0.961388	-0.27723	4.20106	1.49739	0.221073	0.51699	-0.98754	4.20106	26.7713	2.29011e-07	8.18205e-06	-0.141946	4.20106	0.334455	0.563048	1	Not reversible	Not hypometabolic	Not torpor-specific	Not significant
Agbl5	231093	L2__chr5_+_30888953	NR_122116	ENSMUST00000069705	-0.191346	2.10001	0.0785493	0.779273	0.997573	0.00357081	2.10001	2.50338e-05	0.996008	1	0.0927789	2.10001	0.0156006	0.900601	0.987379	-0.605461	2.10001	0.929575	0.334973	0.6984	-0.414958	2.10001	0.277269	0.598497	1	Not reversible	Not hypometabolic	Not torpor-specific	Not significant
Ager	11596	L2__chr17_+_34597859	NM_001271422	ENSMUST00000015596	0	1.60337	0	1	1	0.499484	1.60337	0.450099	0.502288	0.865197	0	1.60337	0	1	1	-0.38907	1.60337	0.345508	0.556667	0.864443	0	1.60337	0	1	1	Not reversible	Not hypometabolic	Not torpor-specific	Not significant
Agfg1	15463	L2__chr1_+_82839457	NM_001310713	ENSMUST00000177110	0.245255	4.78321	1.91216	0.166723	0.555542	-0.408311	4.78321	4.86786	0.0273613	0.170046	0.111103	4.78321	0.385588	0.534628	0.822299	0.0873447	4.78321	0.263078	0.608013	0.889466	-0.0699784	4.78321	0.154825	0.693966	1	Not reversible	Not hypometabolic	Not torpor-specific	Not significant
Agfg2	231801	L2__chr5_-_137684702	NM_001303266	ENSMUST00000031736	1.02509	4.08793	20.8688	4.9185e-06	0.000165174	-1.049	4.08793	21.1422	4.26432e-06	0.000116203	0.887137	4.08793	15.3122	9.11256e-05	0.00122728	0.591468	4.08793	8.36257	0.00383028	0.0354936	-0.692041	4.08793	9.99767	0.00156738	0.156276	Up-regulated	Up-regulated	Up-regulated	Not significant
Aggf1	66549	L2__chr13_-_95375316	NM_025630	ENSMUST00000022189	-0.0662454	4.6547	0.144951	0.703408	0.981621	0.126418	4.6547	0.528248	0.467344	0.836252	0.0120611	4.6547	0.00435676	0.947373	0.999026	-0.260047	4.6547	2.45523	0.117134	0.405213	-0.0192628	4.6547	0.0110402	0.916318	1	Not reversible	Not hypometabolic	Not torpor-specific	Not significant
Agl	77559	L2__chr3_-_116808100	NM_001081326	ENSMUST00000040603	-0.0667931	6.73648	0.329426	0.565997	0.927118	-0.0867416	6.73648	0.52687	0.467926	0.83706	0.307104	6.73648	6.02222	0.0141268	0.0765795	-0.208885	6.73648	3.37162	0.0663284	0.283145	-0.0227087	6.73648	0.0356473	0.850246	1	Not reversible	Not hypometabolic	Not torpor-specific	Not significant
Ago1	236511	L2__chr4_-_126468625	NM_001317173	ENSMUST00000097888	-0.150186	3.31261	0.164656	0.684905	0.9767	-0.127292	3.31261	0.10421	0.746835	0.973095	0.237795	3.31261	0.333067	0.563859	0.84134	-0.326264	3.31261	0.847447	0.357276	0.720828	-0.631186	3.31261	2.01486	0.155766	1	Not reversible	Not hypometabolic	Not torpor-specific	Not significant
Ago2	239528	L2__chr15_-_73184908	NM_153178	ENSMUST00000044113	-0.177859	4.71944	0.75023	0.386403	0.810489	0.0422522	4.71944	0.0393206	0.842815	0.991338	-0.0770734	4.71944	0.126718	0.72186	0.925494	-0.123327	4.71944	0.360774	0.548076	0.860307	-0.113587	4.71944	0.254757	0.613745	1	Not reversible	Not hypometabolic	Not torpor-specific	Not significant
Ago3	214150	L2__chr4_-_126429557	NM_153402	ENSMUST00000069097	-0.139075	3.18821	0.143691	0.704639	0.981709	0.101429	3.18821	0.0736981	0.786027	0.982236	0.0109857	3.18821	0.000791727	0.977552	1	-0.712103	3.18821	4.7674	0.0290036	0.160656	-0.0893812	3.18821	0.0506782	0.821887	1	Not reversible	Not hypometabolic	Not torpor-specific	Not significant
Agpat1	55979	L2__chr17_+_34605887	NM_001163379	NA	-0.0117499	4.95784	0.00433647	0.947496	1	0.138942	4.95784	0.622512	0.430115	0.807709	-0.224219	4.95784	1.60166	0.205668	0.495097	-0.385084	4.95784	5.48131	0.0192208	0.120231	-0.0201389	4.95784	0.0117125	0.913818	1	Not reversible	Not hypometabolic	Not torpor-specific	Not significant
Agpat2	67512	L2__chr2_-_26604243	NM_026212	ENSMUST00000028286	-1.67357	4.94084	66.2974	3.87773e-16	9.23617e-14	1.4695	4.94084	48.2582	3.73628e-12	3.29151e-10	-0.0343796	4.94084	0.0171733	0.895738	0.986893	-1.34999	4.94084	40.3961	2.0735e-10	1.30094e-08	0.0373185	4.94084	0.0202828	0.88675	1	Down-regulated	Not hypometabolic	Not torpor-specific	Not significant
Agpat3	28169	L2__chr10_-_78352363	NM_053014	ENSMUST00000001240	0.102053	5.40368	0.384957	0.534962	0.909902	-0.280832	5.40368	2.67123	0.102177	0.392298	0.486472	5.40368	7.0917	0.00774417	0.048622	0.113936	5.40368	0.487616	0.484993	0.822735	-0.367134	5.40368	4.21099	0.0401629	0.783877	Not reversible	Not hypometabolic	Not torpor-specific	Not significant
Agpat4	68262	L2__chr17_+_12119311	NM_026644	NA	-0.0428736	2.42161	0.00503527	0.94343	1	-0.16924	2.42161	0.0710477	0.789817	0.982358	-0.937151	2.42161	3.12925	0.0768992	0.260895	-0.366239	2.42161	0.421651	0.516114	0.841565	0.356231	2.42161	0.363223	0.546721	1	Not reversible	Not hypometabolic	Not torpor-specific	Not significant
Agpat5	52123	L2__chr8_+_18846288	NM_026792	ENSMUST00000033847	-0.271483	4.95434	2.39091	0.122043	0.471045	-0.0342439	4.95434	0.0331043	0.855625	0.992783	0.229436	4.95434	1.31684	0.25116	0.556929	-0.123638	4.95434	0.478625	0.489046	0.825145	-0.375991	4.95434	3.32967	0.0680407	0.929021	Not reversible	Not hypometabolic	Not torpor-specific	Not significant
Agps	228061	L2__chr2_+_75832274	NM_172666	ENSMUST00000047232	0.268927	4.40577	1.38951	0.238488	0.658741	-0.718497	4.40577	8.17326	0.00425125	0.0423684	0.448056	4.40577	3.35952	0.0668177	0.236361	0.340464	4.40577	2.21509	0.136667	0.44378	-0.567928	4.40577	5.13535	0.0234433	0.643059	Not reversible	Not hypometabolic	Not torpor-specific	Not significant
Agrn	11603	L2__chr4_-_156197489	NM_021604	ENSMUST00000071248	0.0476102	3.76099	0.0229743	0.879524	1	-0.022245	3.76099	0.00495106	0.943904	1	0.244325	3.76099	0.524195	0.469058	0.776451	-0.92189	3.76099	12.6768	0.00037023	0.0054174	-0.349289	3.76099	1.02534	0.311255	1	Not reversible	Not hypometabolic	Not torpor-specific	Not significant
Agtpbp1	67269	L2__chr13_-_59557287	NM_001048008	NA	-0.0500634	4.58168	0.064296	0.79983	1	-0.294829	4.58168	1.91157	0.166789	0.516137	0.416501	4.58168	3.47511	0.0622987	0.226033	0.00883829	4.58168	0.00200139	0.964317	1	-0.369491	4.58168	2.77392	0.0958111	1	Not reversible	Not hypometabolic	Not torpor-specific	Not significant
Agtr1a	11607	L2__chr13_+_30336441	NM_177322	ENSMUST00000066412	0.241992	3.08312	0.426621	0.513651	0.89671	-0.370714	3.08312	0.932309	0.334264	0.725467	-0.0892733	3.08312	0.0614587	0.804205	0.958901	0.155799	3.08312	0.186597	0.665764	0.91451	0.0216894	3.08312	0.00352211	0.952675	1	Not reversible	Not hypometabolic	Not torpor-specific	Not significant
Agtr2	11609	L2__chrX_+_21484623	NM_007429	ENSMUST00000089188	-0.00127255	2.6203	1.81188e-06	0.998926	1	-0.102039	2.6203	0.0127178	0.91021	1	-0.135136	2.6203	0.0168256	0.896793	0.987129	0.0505857	2.6203	0.00305666	0.95591	1	-0.286364	2.6203	0.167097	0.682705	1	Not reversible	Not hypometabolic	Not torpor-specific	Not significant
Agtrap	11610	L2__chr4_-_148088008	NM_001301281	ENSMUST00000030865	0.0387315	4.03454	0.0315358	0.85905	1	-0.0981991	4.03454	0.193757	0.659808	0.94252	-0.0194156	4.03454	0.00756975	0.930668	0.993959	0.140385	4.03454	0.407223	0.523382	0.844423	-0.258115	4.03454	1.19771	0.27378	1	Not reversible	Not hypometabolic	Not torpor-specific	Not significant
Ahctf1	226747	L2__chr1_-_179803632	NM_026375	ENSMUST00000027768	0.328586	4.40709	2.18595	0.139275	0.508382	-0.464943	4.40709	4.06096	0.0438856	0.232287	0.217727	4.40709	0.934115	0.333796	0.652411	-0.0746714	4.40709	0.134367	0.713947	0.934245	-0.144602	4.40709	0.422169	0.515857	1	Not reversible	Not hypometabolic	Not torpor-specific	Not significant
Ahcyl1	229709	L2__chr3_-_107696523	NM_001357111	ENSMUST00000029490	0.367315	5.42514	5.16656	0.0230258	0.15974	-0.723646	5.42514	17.3125	3.17091e-05	0.000682011	0.353325	5.42514	4.50549	0.0337862	0.144901	0.282918	5.42514	3.21752	0.0728541	0.301399	-0.229903	5.42514	1.99001	0.158339	1	Not reversible	Not hypometabolic	Not torpor-specific	Not significant
Ahcyl2	74340	L2__chr6_+_29768522	NM_001171000	ENSMUST00000064872	0.306722	4.21439	2.06495	0.150719	0.529875	-0.496524	4.21439	4.91999	0.0265477	0.166727	0.299218	4.21439	1.83836	0.175144	0.447942	0.131062	4.21439	0.411728	0.521094	0.843625	-0.0835843	4.21439	0.155271	0.693548	1	Not reversible	Not hypometabolic	Not torpor-specific	Not significant
Ahdc1	230793	L2__chr4_+_133011536	NM_146155	ENSMUST00000044521	-0.500814	4.50529	5.30522	0.0212617	0.151338	0.40518	4.50529	3.27654	0.0702768	0.311588	0.0723348	4.50529	0.0831269	0.773104	0.945342	-0.912966	4.50529	21.0323	4.51601e-06	0.000120259	-0.540197	4.50529	3.85981	0.0494559	0.848135	Not reversible	Not hypometabolic	Not torpor-specific	Not significant
Ahi1	52906	L2__chr10_+_20952633	NM_001358561	ENSMUST00000105525	-0.325118	2.47905	0.248305	0.618271	0.95069	0.491261	2.47905	0.588786	0.442889	0.817866	-0.712656	2.47905	1.28573	0.256836	0.563819	-0.543123	2.47905	0.764271	0.381995	0.744292	0.0608862	2.47905	0.0073817	0.931533	1	Not reversible	Not hypometabolic	Not torpor-specific	Not significant
Ahnak	66395	L2__chr19_+_8989282	NM_001039959	ENSMUST00000092955	0.183302	7.55446	1.83086	0.176026	0.568712	-0.258133	7.55446	3.56152	0.0591334	0.278701	-0.199141	7.55446	2.24591	0.133968	0.377956	-0.0191171	7.55446	0.0206112	0.885843	0.990207	0.193048	7.55446	2.11265	0.146086	1	Not reversible	Not hypometabolic	Not torpor-specific	Not significant
Ahr	11622	L2__chr12_-_35535021	NM_001314027	ENSMUST00000110811	-0.0602761	3.06461	0.0229274	0.879646	1	-0.0326607	3.06461	0.00635701	0.936451	1	-0.00775537	3.06461	0.000347713	0.985123	1	-0.967597	3.06461	8.46823	0.00361403	0.0339675	0.0611187	3.06461	0.0219545	0.882208	1	Not reversible	Not hypometabolic	Not torpor-specific	Not significant
Ahsa1	217737	L2__chr12_+_87266682	NM_146036	ENSMUST00000198146	-0.00552438	7.16327	0.0035104	0.952754	1	0.0533414	7.16327	0.326346	0.567818	0.89964	-0.231696	7.16327	6.2559	0.012378	0.0691599	0.0648419	7.16327	0.480737	0.488089	0.824507	0.172286	7.16327	3.40776	0.0648903	0.91446	Not reversible	Not hypometabolic	Not torpor-specific	Not significant
Ahsa2	268390	L2__chr11_-_23497916	NM_001290654	ENSMUST00000197943	-0.237063	4.969	1.96089	0.161418	0.54767	0.265177	4.969	2.42615	0.119326	0.428467	-0.52611	4.969	10.104	0.00147945	0.0126018	-0.233738	4.969	1.94374	0.163263	0.490169	0.00354356	4.969	0.000373069	0.98459	1	Not reversible	Not hypometabolic	Not torpor-specific	Not significant
Ahsg	11625	L2__chr16_+_22892040	NM_001276449	ENSMUST00000023583	2.32166	5.59328	3.57091	0.0588	0.301909	0.820481	5.59328	1.04216	0.30732	0.697421	1.27397	5.59328	1.31246	0.251951	0.557857	-3.57288	5.59328	35.7869	2.20122e-09	1.13703e-07	-0.343601	5.59328	0.125907	0.722714	1	Not reversible	Not hypometabolic	Not torpor-specific	Not significant
AI314180	230249	L2__chr4_-_58912230	NM_001355696	ENSMUST00000055822	0.21333	6.0545	1.75774	0.184906	0.585203	-0.467474	6.0545	7.84509	0.0050959	0.048695	0.775902	6.0545	19.3091	1.11173e-05	0.000203112	0.222792	6.0545	1.93411	0.164309	0.491125	-0.311313	6.0545	3.52084	0.0606018	0.897925	Not reversible	Not hypometabolic	Not torpor-specific	Not significant
AI314180	230249	L2__chr4_-_58912725	NM_172381	ENSMUST00000055822	0.154702	4.31602	0.58485	0.444417	0.851267	-0.176321	4.31602	0.736564	0.390764	0.776213	0.156361	4.31602	0.557372	0.455321	0.76724	0.147428	4.31602	0.544129	0.460727	0.804465	-0.152647	4.31602	0.52994	0.466632	1	Not reversible	Not hypometabolic	Not torpor-specific	Not significant
AI464131	329828	L2__chr4_-_41503101	NM_001085515	ENSMUST00000054920	-0.375391	4.50876	3.7794	0.0518872	0.276803	0.402051	4.50876	4.28552	0.0384383	0.213907	-0.261754	4.50876	1.64632	0.19946	0.486989	-0.524268	4.50876	7.96139	0.00477858	0.0417836	-0.354799	4.50876	2.37598	0.123214	1	Not reversible	Not hypometabolic	Not torpor-specific	Not significant
AI506816	433855	L2__chr5_-_23712665	NR_015554	ENSMUST00000197153	-0.132269	2.82896	0.127912	0.720607	0.985741	0.119678	2.82896	0.101935	0.74952	0.973095	-1.04209	2.82896	10.5093	0.00118772	0.0104205	-0.112826	2.82896	0.0943491	0.758719	0.949827	0.0347527	2.82896	0.00792491	0.929064	1	Not reversible	Not hypometabolic	Not torpor-specific	Not significant
AI597479	98404	L2__chr1_+_43098717	NM_133818	ENSMUST00000010434	-0.0480537	4.95405	0.0862036	0.76906	0.99494	0.270514	4.95405	2.90916	0.0880776	0.361682	-0.0997956	4.95405	0.354453	0.551603	0.834145	-0.0687622	4.95405	0.181688	0.669926	0.915735	0.0575881	4.95405	0.115686	0.733761	1	Not reversible	Not hypometabolic	Not torpor-specific	Not significant
AI837181	107242	L2__chr19_+_5425163	NM_001256515	ENSMUST00000054477	0.22108	3.80758	0.468679	0.493596	0.883458	-0.293338	3.80758	0.784755	0.375691	0.763009	-0.123954	3.80758	0.156886	0.69204	0.914519	0.319079	3.80758	0.961553	0.326796	0.690661	-0.128427	3.80758	0.152322	0.696326	1	Not reversible	Not hypometabolic	Not torpor-specific	Not significant
Aida	108909	L2__chr1_+_183297363	NM_181732	NA	-0.111349	4.77817	0.463974	0.495773	0.885261	0.16714	4.77817	1.04449	0.306779	0.69689	-0.0874797	4.77817	0.265245	0.60654	0.86572	-0.0566021	4.77817	0.11991	0.729132	0.938654	-0.1898	4.77817	1.11755	0.290446	1	Not reversible	Not hypometabolic	Not torpor-specific	Not significant
Aif1l	108897	L2__chr2_+_31950271	NM_145144	ENSMUST00000001920	-0.027367	2.50613	0.0022708	0.961993	1	0.106975	2.50613	0.0349309	0.851741	0.992783	-0.905188	2.50613	3.21716	0.0728698	0.251537	-0.187118	2.50613	0.114882	0.734653	0.940959	-0.0236128	2.50613	0.00154431	0.968653	1	Not reversible	Not hypometabolic	Not torpor-specific	Not significant
Aifm1	26926	L2__chrX_-_48513434	NM_001290364	ENSMUST00000037349	-0.00982772	6.33989	0.00903519	0.924272	1	-0.174417	6.33989	2.62814	0.104985	0.399382	0.245342	6.33989	4.87718	0.027214	0.123903	0.309143	6.33989	8.20597	0.00417527	0.0379522	0.028083	6.33989	0.0699276	0.791442	1	Not reversible	Not hypometabolic	Not torpor-specific	Not significant
Aifm2	71361	L2__chr10_+_61715316	NM_001039194	ENSMUST00000067857	0.880661	4.22117	16.1514	5.84756e-05	0.00140845	-0.995358	4.22117	19.2929	1.12124e-05	0.000272102	0.50123	4.22117	5.62623	0.0176937	0.0906559	1.15482	4.22117	25.6418	4.1103e-07	1.40978e-05	-0.0426712	4.22117	0.04846	0.825765	1	Up-regulated	Not hypometabolic	Not torpor-specific	Not significant
Aifm2	71361	L2__chr10_+_61720617	NM_153779	NA	1.75261	2.71574	19.2981	1.11815e-05	0.000342421	-2.12839	2.71574	24.2335	8.53331e-07	2.81424e-05	2.08073	2.71574	22.3784	2.23876e-06	4.82328e-05	2.5358	2.71574	31.3137	2.19526e-08	9.16737e-07	-0.123857	2.71574	0.164229	0.685292	1	Up-regulated	Up-regulated	Up-regulated	Not significant
Aig1	66253	L2__chr10_-_13868815	NM_001347362	ENSMUST00000019942	-0.289299	4.04854	1.65056	0.198883	0.609636	0.0679246	4.04854	0.0818008	0.774872	0.979005	-0.238042	4.04854	1.02518	0.311293	0.627748	-0.340165	4.04854	2.37486	0.123302	0.417612	-0.135589	4.04854	0.286953	0.59218	1	Not reversible	Not hypometabolic	Not torpor-specific	Not significant
Aimp1	13722	L2__chr3_-_132683851	NM_007926	ENSMUST00000029663	0.0302184	4.7384	0.0214915	0.883448	1	-0.00911309	4.7384	0.00192658	0.96499	1	0.0391245	4.7384	0.0335372	0.854695	0.974551	0.155888	4.7384	0.557059	0.455447	0.801395	-0.00799584	4.7384	0.0014123	0.970022	1	Not reversible	Not hypometabolic	Not torpor-specific	Not significant
Aimp2	231872	L2__chr5_-_143909804	NM_001172146	ENSMUST00000031613	-0.216149	4.91938	1.50968	0.219189	0.637612	0.345749	4.91938	3.97092	0.0462925	0.241254	-0.163844	4.91938	0.795107	0.37256	0.692367	-0.154661	4.91938	0.77094	0.379926	0.74197	0.163389	4.91938	0.787609	0.374824	1	Not reversible	Not hypometabolic	Not torpor-specific	Not significant
Aip	11632	L2__chr19_-_4121548	NM_001276284	NA	-0.125924	4.88117	0.537976	0.463273	0.866078	0.105039	4.88117	0.363182	0.546744	0.888468	-0.171163	4.88117	0.945616	0.330838	0.649555	-0.140147	4.88117	0.684131	0.408168	0.76472	0.11181	4.88117	0.392887	0.530786	1	Not reversible	Not hypometabolic	Not torpor-specific	Not significant
Airn	104103	L2__chr17_+_12741370	NR_002853	ENSMUST00000079529	-0.353376	3.63984	0.954512	0.328573	0.761195	0.356353	3.63984	0.950812	0.329513	0.719801	-0.227301	3.63984	0.352331	0.552796	0.834515	-1.08696	3.63984	12.1338	0.00049515	0.0069074	-0.154727	3.63984	0.140659	0.707627	1	Not reversible	Not hypometabolic	Not torpor-specific	Not significant
Ak1	11636	L2__chr2_+_32625486	NM_001198791	NA	-0.260795	7.41292	4.94656	0.0261427	0.173951	0.143582	7.41292	1.43923	0.230264	0.610498	0.111488	7.41292	0.788755	0.374477	0.694574	-0.0684199	7.41292	0.329554	0.565922	0.869569	0.156577	7.41292	1.66934	0.196347	1	Not reversible	Not hypometabolic	Not torpor-specific	Not significant
Ak2	11637	L2__chr4_+_128993298	NM_001033966	NA	-0.08155	5.6663	0.395739	0.529298	0.906743	0.108611	5.6663	0.694027	0.404798	0.787721	-0.173257	5.6663	1.73141	0.188231	0.469555	-0.213793	5.6663	2.91071	0.0879932	0.338464	0.139731	5.6663	1.10941	0.29221	1	Not reversible	Not hypometabolic	Not torpor-specific	Not significant
Ak3	56248	L2__chr19_-_29047917	NM_021299	ENSMUST00000025696	-0.199859	5.89296	2.80018	0.0942535	0.403021	0.0120398	5.89296	0.00928399	0.92324	1	0.0264149	5.89296	0.042125	0.837382	0.969133	-0.353101	5.89296	9.42678	0.00213839	0.0225074	-0.192888	5.89296	2.10432	0.146884	1	Not reversible	Not hypometabolic	Not torpor-specific	Not significant
Akap1	11640	L2__chr11_-_88864516	NM_001042541	ENSMUST00000018572	0.560968	5.99285	8.81879	0.00298144	0.0365909	-0.516585	5.99285	7.48156	0.00623341	0.0565403	0.511925	5.99285	7.16584	0.00743048	0.0470329	-0.0125517	5.99285	0.00502362	0.943495	1	0.0756636	5.99285	0.179123	0.672128	1	Not reversible	Not hypometabolic	Not torpor-specific	Not significant
Akap10	56697	L2__chr11_-_61930220	NM_019921	ENSMUST00000058173	0.12999	4.71177	0.475718	0.490368	0.881777	-0.191224	4.71177	0.98313	0.321427	0.711042	0.0188548	4.71177	0.00975344	0.921329	0.992417	-0.148609	4.71177	0.705925	0.4008	0.758545	0.0233874	4.71177	0.0151958	0.901892	1	Not reversible	Not hypometabolic	Not torpor-specific	Not significant
Akap11	219181	L2__chr14_-_78536823	NM_001164503	ENSMUST00000022593	0.0432696	3.84432	0.0214072	0.883675	1	-0.130822	3.84432	0.185074	0.667049	0.945721	-0.0472385	3.84432	0.0246728	0.875185	0.980856	-0.387273	3.84432	2.06009	0.151202	0.469068	-0.0407764	3.84432	0.017707	0.89414	1	Not reversible	Not hypometabolic	Not torpor-specific	Not significant
Akap12	83397	L2__chr10_+_4266360	NM_031185	ENSMUST00000045730	-0.346265	2.40024	0.328492	0.566548	0.927173	0.753791	2.40024	1.76663	0.1838	0.544331	-0.286676	2.40024	0.206224	0.649743	0.890681	-0.641995	2.40024	1.28192	0.257542	0.621233	0.290691	2.40024	0.211572	0.645538	1	Not reversible	Not hypometabolic	Not torpor-specific	Not significant
Akap13	75547	L2__chr7_+_75455556	NM_029332	ENSMUST00000166315	0.212749	4.90402	1.48704	0.222677	0.641304	-0.142948	4.90402	0.673937	0.411682	0.793387	0.00661009	4.90402	0.00145055	0.969619	1	-0.107466	4.90402	0.437716	0.508227	0.837259	-0.0624391	4.90402	0.126189	0.722417	1	Not reversible	Not hypometabolic	Not torpor-specific	Not significant
Akap2	11641	L2__chr4_+_57845248	NM_001035532	NA	0.235691	3.33372	0.43931	0.507456	0.893116	-0.416672	3.33372	1.25357	0.262873	0.64876	-0.0951671	3.33372	0.0758206	0.783043	0.948895	0.0558191	3.33372	0.0269296	0.869651	0.984658	0.077384	3.33372	0.0496059	0.82375	1	Not reversible	Not hypometabolic	Not torpor-specific	Not significant
Akap5	238276	L2__chr12_+_76324888	NM_001101471	ENSMUST00000095610	-1.08717	1.96823	1.60822	0.204742	0.618657	1.21335	1.96823	2.04577	0.15263	0.492761	0.216565	1.96823	0.0398191	0.841835	0.969954	-1.54997	1.96823	3.87055	0.0491404	0.230841	-0.225825	1.96823	0.0430114	0.835704	1	Not reversible	Not hypometabolic	Not torpor-specific	Not significant
Akap8	56399	L2__chr17_-_32321154	NM_001357760	ENSMUST00000002699	0.172814	3.71832	0.379016	0.53813	0.910528	-0.396942	3.71832	1.79542	0.180268	0.538709	0.261014	3.71832	0.780246	0.377066	0.697114	0.156248	3.71832	0.318529	0.572493	0.872235	-0.0124995	3.71832	0.00196074	0.964681	1	Not reversible	Not hypometabolic	Not torpor-specific	Not significant
Akap8l	54194	L2__chr17_-_32350582	NM_017476	ENSMUST00000050214	0.474496	4.52037	5.36949	0.020492	0.147534	-0.41786	4.52037	4.15709	0.0414605	0.224627	0.252321	4.52037	1.54124	0.214433	0.507194	0.24569	4.52037	1.60433	0.205291	0.553058	-0.0773323	4.52037	0.154281	0.694477	1	Not reversible	Not hypometabolic	Not torpor-specific	Not significant
Akap9	100986	L2__chr5_+_3928284	NM_194462	ENSMUST00000044492	0.227041	5.99267	3.95766	0.0466586	0.258117	-0.0993238	5.99267	0.777205	0.377997	0.765162	0.219638	5.99267	3.46853	0.062547	0.226612	-0.0270328	5.99267	0.0630308	0.801768	0.964561	-0.109897	5.99267	0.902356	0.342151	1	Not reversible	Not hypometabolic	Not torpor-specific	Not significant
Akip1	57373	L2__chr7_+_109703751	NM_020616	ENSMUST00000033335	-0.0634556	3.32352	0.0418809	0.837847	1	0.161927	3.32352	0.276852	0.598772	0.916214	-0.380319	3.32352	1.58765	0.207662	0.497891	-0.0122282	3.32352	0.00155802	0.968514	1	0.0227162	3.32352	0.00491981	0.944081	1	Not reversible	Not hypometabolic	Not torpor-specific	Not significant
Akirin1	68050	L2__chr4_-_123750281	NM_023423	ENSMUST00000102636	-0.0343499	5.34215	0.0638668	0.800485	1	-0.0480084	5.34215	0.118209	0.730985	0.968814	0.195188	5.34215	1.76363	0.184172	0.462842	-0.150101	5.34215	1.30144	0.25395	0.617888	-0.026852	5.34215	0.0354844	0.850584	1	Not reversible	Not hypometabolic	Not torpor-specific	Not significant
Akirin2	433693	L2__chr4_+_34550609	NM_001007589	ENSMUST00000084299	0.309227	5.35765	4.81588	0.0281986	0.183933	-0.572475	5.35765	14.5933	0.00013339	0.00241643	0.181998	5.35765	1.63448	0.201085	0.489376	0.254878	5.35765	3.41265	0.0646986	0.278883	-0.238323	5.35765	2.73213	0.0983481	1	Not reversible	Not hypometabolic	Not torpor-specific	Not significant
Akr1a1	58810	L2__chr4_-_116651628	NM_021473	ENSMUST00000030455	-0.115684	7.33408	1.65944	0.197679	0.607703	0.0773831	7.33408	0.724863	0.394554	0.778455	-0.231332	7.33408	6.54723	0.0105047	0.0611643	0.167955	7.33408	3.29328	0.0695639	0.292205	0.011325	7.33408	0.0148015	0.903167	1	Not reversible	Not hypometabolic	Not torpor-specific	Not significant
Akr1b10	67861	L2__chr6_+_34384324	NM_172398	ENSMUST00000038383	-0.22007	5.02588	2.25511	0.133174	0.49577	-0.227265	5.02588	1.98218	0.159161	0.504095	0.0318818	5.02588	0.0401597	0.841169	0.969628	-0.0464754	5.02588	0.0961327	0.756521	0.94942	0.0251508	5.02588	0.0254533	0.873243	1	Not reversible	Not hypometabolic	Not torpor-specific	Not significant
Akr1c13	27384	L2__chr13_+_4191185	NM_013778	ENSMUST00000021634	-0.0622545	1.54018	0.00253707	0.959828	1	0.520149	1.54018	0.182052	0.669616	0.946862	-0.516214	1.54018	0.1718	0.678517	0.906804	-0.756273	1.54018	0.414914	0.519486	0.842785	0.0884104	1.54018	0.00477575	0.944905	1	Not reversible	Not hypometabolic	Not torpor-specific	Not significant
Akr1c19	432720	L2__chr13_+_4233737	NM_001013785	NA	0.263133	1.59366	0.166362	0.683366	0.976455	0.525481	1.59366	0.226412	0.634197	0.93142	0.263133	1.59366	0.152981	0.695703	0.915966	-1.75478	1.59366	2.32608	0.127222	0.425424	-0.0275763	1.59366	0.000857677	0.976636	1	Not reversible	Not hypometabolic	Not torpor-specific	Not significant
Akr1c6	83702	L2__chr13_+_4434352	NM_030611	ENSMUST00000021630	0.948323	1.72881	0.762668	0.382495	0.808286	1.03713	1.72881	0.74409	0.388354	0.774425	0.588936	1.72881	0.214023	0.643633	0.88779	-2.92597	1.72881	8.57979	0.00339914	0.0325054	-0.619919	1.72881	0.236422	0.626802	1	Not reversible	Not hypometabolic	Not torpor-specific	Not significant
Akr1e1	56043	L2__chr13_-_4609158	NM_018859	ENSMUST00000091848	-0.273527	3.11789	0.560143	0.454202	0.858606	0.0729246	3.11789	0.0361131	0.849282	0.992783	-0.232277	3.11789	0.372047	0.541891	0.827801	-0.114837	3.11789	0.0949923	0.757924	0.949763	-0.0259262	3.11789	0.00418559	0.948416	1	Not reversible	Not hypometabolic	Not torpor-specific	Not significant
Akr7a5	110198	L2__chr4_+_139310745	NM_025337	ENSMUST00000073787	-0.17777	4.85323	1.12018	0.28988	0.722666	0.104195	4.85323	0.365945	0.545223	0.887117	-0.0266747	4.85323	0.0222476	0.88143	0.983002	-0.225054	4.85323	1.86632	0.171898	0.503633	-0.255541	4.85323	1.82415	0.176821	1	Not reversible	Not hypometabolic	Not torpor-specific	Not significant
Akt1	11651	L2__chr12_-_112674228	NM_001165894	ENSMUST00000001780	0.0782236	5.69443	0.275203	0.599863	0.943322	-0.0659359	5.69443	0.193208	0.66026	0.942746	0.397039	5.69443	6.0709	0.0137427	0.0749931	0.178901	5.69443	1.41943	0.233497	0.594139	-0.190831	5.69443	1.49853	0.220897	1	Not reversible	Not hypometabolic	Not torpor-specific	Not significant
Akt1s1	67605	L2__chr7_+_44849596	NM_001290694	ENSMUST00000102096	-0.236959	3.3758	0.627933	0.428115	0.838133	-0.0122577	3.3758	0.00149535	0.969154	1	0.147807	3.3758	0.197243	0.656955	0.895624	-0.0329417	3.3758	0.0114747	0.914694	0.9972	-0.0666431	3.3758	0.0412045	0.839144	1	Not reversible	Not hypometabolic	Not torpor-specific	Not significant
Akt1s1	67605	L2__chr7_+_44849989	NM_001253920	ENSMUST00000102096	0.202704	4.18214	0.948349	0.33014	0.762345	-0.0883548	4.18214	0.183974	0.66798	0.945888	0.220252	4.18214	1.03791	0.308308	0.624482	0.310708	4.18214	2.18553	0.139313	0.448635	-0.195699	4.18214	0.824018	0.364008	1	Not reversible	Not hypometabolic	Not torpor-specific	Not significant
Akt1s1	67605	L2__chr7_+_44849247	NM_001290695	ENSMUST00000054343	0.0344879	5.27035	0.0583467	0.809128	1	-0.190233	5.27035	1.63534	0.200966	0.571105	0.17448	5.27035	1.32162	0.250302	0.555738	0.057446	5.27035	0.163915	0.685578	0.923233	-0.0706289	5.27035	0.224566	0.635583	1	Not reversible	Not hypometabolic	Not torpor-specific	Not significant
Akt2	11652	L2__chr7_+_27591723	NM_001110208	ENSMUST00000051356	0.0265158	5.74323	0.0475378	0.827404	1	-0.109146	5.74323	0.763353	0.382281	0.769589	0.39741	5.74323	8.65751	0.00325716	0.0239529	0.0483785	5.74323	0.160275	0.688903	0.925011	-0.149307	5.74323	1.33905	0.247202	1	Not reversible	Not hypometabolic	Not torpor-specific	Not significant
Akt2	11652	L2__chr7_+_27605851	NM_007434	NA	-0.377018	3.45298	1.83971	0.174985	0.567234	0.183764	3.45298	0.39734	0.528466	0.880115	1.45789	3.45298	12.845	0.000338376	0.00374221	-0.398577	3.45298	2.11578	0.145788	0.460599	0.0560015	3.45298	0.0334672	0.854845	1	Not reversible	Not hypometabolic	Not torpor-specific	Not significant
Akt3	23797	L2__chr1_-_177258343	NA	ENSMUST00000019843	0.0591188	2.88214	0.0179121	0.893532	1	-0.392683	2.88214	0.682325	0.408787	0.790805	0.556642	2.88214	1.23034	0.26734	0.576935	-0.0267756	2.88214	0.00387449	0.950367	1	-0.281164	2.88214	0.346698	0.555988	1	Not reversible	Not hypometabolic	Not torpor-specific	Not significant
Aktip	14339	L2__chr8_-_91134013	NM_001302266	NA	-0.0485483	5.99009	0.169102	0.680911	0.97483	-0.0331696	5.99009	0.0748295	0.784431	0.981862	0.0851885	5.99009	0.462254	0.496572	0.795542	-0.203481	5.99009	3.21662	0.0728941	0.301467	-0.0871871	5.99009	0.482041	0.487499	1	Not reversible	Not hypometabolic	Not torpor-specific	Not significant
Alad	17025	L2__chr4_-_62519933	NM_001276446	ENSMUST00000030090	-0.111	4.42332	0.301442	0.58298	0.934918	0.0336148	4.42332	0.0262486	0.871295	0.994873	-0.0531762	4.42332	0.0632441	0.80144	0.95744	-0.0522599	4.42332	0.0667307	0.796158	0.964511	-0.0767707	4.42332	0.124902	0.723778	1	Not reversible	Not hypometabolic	Not torpor-specific	Not significant
Alas1	11655	L2__chr9_-_106247868	NM_020559	NA	-0.580988	6.41502	29.2094	6.49626e-08	3.42438e-06	0.00431351	6.41502	0.00134163	0.970781	1	0.9019	6.41502	42.3248	7.7305e-11	3.7806e-09	-0.4555	6.41502	17.5632	2.77909e-05	0.000603795	-0.23852	6.41502	3.66873	0.0554426	0.876082	Not reversible	Not hypometabolic	Not torpor-specific	Not significant
Alb	11657	L2__chr5_+_90460899	NM_009654	ENSMUST00000031314	2.86217	8.00434	4.93223	0.0263603	0.17471	0.312465	8.00434	0.0903615	0.763718	0.976917	0.572231	8.00434	0.267593	0.604951	0.864759	-3.78693	8.00434	13.9128	0.000191491	0.00309416	-0.0433906	8.00434	0.00168098	0.967296	1	Not reversible	Not hypometabolic	Not torpor-specific	Not significant
Alcam	11658	L2__chr16_-_52453001	NM_001331110	NA	-0.815772	2.15778	0.918618	0.337838	0.768815	0.819299	2.15778	0.908739	0.340449	0.731803	-0.791137	2.15778	0.804782	0.369667	0.689177	-1.04042	2.15778	1.63879	0.200491	0.545812	-0.439387	2.15778	0.166903	0.682879	1	Not reversible	Not hypometabolic	Not torpor-specific	Not significant
Aldh16a1	69748	L2__chr7_-_45154536	NM_145954	ENSMUST00000107815	-0.0916093	2.91243	0.053275	0.81746	1	0.179019	2.91243	0.205611	0.650229	0.938154	-0.512203	2.91243	1.82682	0.176503	0.450165	-0.123206	2.91243	0.0995703	0.752346	0.948322	0.0423147	2.91243	0.0103884	0.918817	1	Not reversible	Not hypometabolic	Not torpor-specific	Not significant
Aldh18a1	56454	L2__chr19_-_40588383	NM_019698	ENSMUST00000025979	-0.308129	2.96958	0.419289	0.517292	0.898306	0.720928	2.96958	2.61905	0.105588	0.400693	-1.55038	2.96958	15.8816	6.74324e-05	0.000966907	-0.535656	2.96958	1.40662	0.235618	0.596219	0.279047	2.96958	0.31715	0.573325	1	Not reversible	Not hypometabolic	Not torpor-specific	Not significant
Aldh1a1	11668	L2__chr19_+_20601965	NM_013467	NA	1.17718	1.67648	1.24618	0.264283	0.694043	-0.549904	1.67648	0.318903	0.572267	0.904188	1.34533	1.67648	1.44479	0.229367	0.529453	-0.451723	1.67648	0.298758	0.584662	0.877367	-0.39759	1.67648	0.166694	0.683067	1	Not reversible	Not hypometabolic	Not torpor-specific	Not significant
Aldh1a2	19378	L2__chr9_+_71215812	NM_009022	ENSMUST00000034723	-0.725269	2.4379	1.42203	0.233069	0.654026	0.789978	2.4379	1.6911	0.193456	0.560161	-3.02013	2.4379	54.2738	1.74415e-13	1.23259e-11	-1.1613	2.4379	4.34752	0.0370628	0.189018	0.0972062	2.4379	0.0190131	0.890329	1	Not reversible	Not hypometabolic	Not torpor-specific	Not significant
Aldh1b1	72535	L2__chr4_+_45799119	NM_028270	ENSMUST00000044384	-0.150829	2.13534	0.0347524	0.852115	1	0.200616	2.13534	0.0611651	0.804664	0.985001	-0.07328	2.13534	0.00746885	0.931131	0.994206	0.076437	2.13534	0.008445	0.92678	0.999588	-0.0545648	2.13534	0.00394854	0.949896	1	Not reversible	Not hypometabolic	Not torpor-specific	Not significant
Aldh1l1	107747	L2__chr6_+_90550825	NM_001356412	NA	0.0562799	2.84762	0.0228331	0.879892	1	-0.351336	2.84762	0.77861	0.377566	0.764886	0.943214	2.84762	4.28632	0.0384203	0.158081	-0.324189	2.84762	0.892226	0.344875	0.708478	-0.293764	2.84762	0.528873	0.467081	1	Not reversible	Not hypometabolic	Not torpor-specific	Not significant
Aldh2	11669	L2__chr5_-_121593561	NM_001308450	ENSMUST00000031411	0.0744485	7.7011	0.625106	0.429156	0.838494	-0.128536	7.7011	1.82406	0.176831	0.533074	0.138288	7.7011	2.0578	0.151428	0.408745	-0.132753	7.7011	2.08212	0.149033	0.465834	-0.0838476	7.7011	0.767383	0.381028	1	Not reversible	Not hypometabolic	Not torpor-specific	Not significant
Aldh3a2	11671	L2__chr11_-_61267128	NM_001331114	ENSMUST00000066277	-0.263498	3.87662	1.17602	0.278168	0.710444	0.318649	3.87662	1.71825	0.189918	0.554409	-0.259466	3.87662	1.06519	0.302035	0.6183	-0.300155	3.87662	1.57961	0.208817	0.5578	0.0718355	3.87662	0.075673	0.783249	1	Not reversible	Not hypometabolic	Not torpor-specific	Not significant
Aldh3b2	621603	L2__chr19_+_3972481	NM_001177438	ENSMUST00000143380	-0.992617	1.81003	1.4515	0.228288	0.64961	1.03249	1.81003	1.55941	0.211752	0.585586	1.16509	1.81003	0.959219	0.327384	0.646524	-0.932981	1.81003	1.28179	0.257567	0.621233	0.0172203	1.81003	0.0002973	0.986243	1	Not reversible	Not hypometabolic	Not torpor-specific	Not significant
Aldh4a1	212647	L2__chr4_+_139623123	NM_175438	ENSMUST00000039818	-0.0775222	5.73669	0.437132	0.50851	0.894714	-0.0870242	5.73669	0.506138	0.476816	0.84522	0.0997941	5.73669	0.632825	0.426321	0.743	-0.0139238	5.73669	0.0140581	0.905618	0.994541	-0.125868	5.73669	0.993057	0.318996	1	Not reversible	Not hypometabolic	Not torpor-specific	Not significant
Aldh5a1	214579	L2__chr13_-_24937642	NM_172532	ENSMUST00000037615	-0.282608	3.74899	1.37961	0.240168	0.661466	0.194017	3.74899	0.614972	0.432922	0.80862	0.154109	3.74899	0.324497	0.568917	0.843895	-0.344215	3.74899	2.1386	0.143633	0.456707	-0.189344	3.74899	0.481419	0.48778	1	Not reversible	Not hypometabolic	Not torpor-specific	Not significant
Aldh6a1	104776	L2__chr12_-_84450967	NM_134042	ENSMUST00000085192	0.136788	7.56649	2.25418	0.133254	0.495774	-0.214337	7.56649	5.38785	0.0202774	0.138507	0.399758	7.56649	17.4958	2.87937e-05	0.000469385	0.305429	7.56649	10.9486	0.000936737	0.0117316	-0.0954673	7.56649	1.07264	0.30035	1	Not reversible	Up-regulated	Not torpor-specific	Not significant
Aldh7a1	110695	L2__chr18_-_56572871	NM_001127338	ENSMUST00000066208	-0.0531356	3.62858	0.0366648	0.848149	1	0.0733105	3.62858	0.068776	0.793127	0.982358	0.101294	3.62858	0.117356	0.73192	0.929111	-0.0851604	3.62858	0.09735	0.755033	0.949042	-0.036366	3.62858	0.0154488	0.901083	1	Not reversible	Not hypometabolic	Not torpor-specific	Not significant
Aldh7a1	110695	L2__chr18_-_56562274	NM_138600	NA	-0.0180483	3.72035	0.00366065	0.951755	1	-0.0261521	3.72035	0.00739058	0.931491	1	-0.457046	3.72035	2.59607	0.107129	0.327447	0.0618913	3.72035	0.0426636	0.83636	0.974023	0.220451	3.72035	0.549442	0.458546	1	Not reversible	Not hypometabolic	Not torpor-specific	Not significant
Aldh9a1	56752	L2__chr1_+_167350188	NM_019993	ENSMUST00000028004	0.085352	3.67951	0.0831894	0.773021	0.996152	-0.029816	3.67951	0.0101364	0.919805	1	-0.609706	3.67951	5.17763	0.0228796	0.109315	0.114787	3.67951	0.152008	0.696624	0.928041	0.162113	3.67951	0.307005	0.579524	1	Not reversible	Not hypometabolic	Not torpor-specific	Not significant
Aldoa	11674	L2__chr7_-_126800047	NM_001177308	ENSMUST00000032934	-0.0360351	10.5804	0.0682736	0.793867	1	-0.20452	10.5804	2.14863	0.142697	0.475136	0.441843	10.5804	9.76139	0.00178215	0.0147031	-0.137525	10.5804	1.00361	0.316438	0.68304	-0.129584	10.5804	0.866728	0.351863	1	Not reversible	Not hypometabolic	Not torpor-specific	Not significant
Aldoa	11674	L2__chr7_-_126799142	NM_001177307	NA	-0.0155308	9.8278	0.0279713	0.867176	1	0.0283816	9.8278	0.093237	0.760102	0.975593	0.493883	9.8278	26.2989	2.9245e-07	7.7397e-06	0.148618	9.8278	2.5208	0.112354	0.394834	-0.0818401	9.8278	0.76106	0.382997	1	Not reversible	Not hypometabolic	Not torpor-specific	Not significant
Aldob	230163	L2__chr4_-_49549500	NM_144903	ENSMUST00000029987	1.3903	3.05825	1.34748	0.24572	0.670699	-0.149296	3.05825	0.0146171	0.903769	1	1.03479	3.05825	0.610199	0.434713	0.750953	-2.9076	3.05825	12.8632	0.000335109	0.00499441	-0.500842	3.05825	0.147785	0.700661	1	Not reversible	Not hypometabolic	Not torpor-specific	Not significant
Aldoc	11676	L2__chr11_+_78323156	NM_001303423	ENSMUST00000017534	-0.243208	1.72824	0.0416507	0.838287	1	-0.578312	1.72824	0.201643	0.653398	0.938785	0.315043	1.72824	0.0589769	0.80812	0.960544	-0.0937395	1.72824	0.00613681	0.937559	1	-0.410755	1.72824	0.0984026	0.753755	1	Not reversible	Not hypometabolic	Not torpor-specific	Not significant
Alg1	208211	L2__chr16_+_5233623	NM_145362	ENSMUST00000049207	0.2118	4.25867	0.907655	0.340737	0.771035	0.0505151	4.25867	0.0557801	0.813294	0.985985	-0.0203324	4.25867	0.00853589	0.926388	0.993087	0.17687	4.25867	0.655307	0.418222	0.772171	-0.110297	4.25867	0.237953	0.625688	1	Not reversible	Not hypometabolic	Not torpor-specific	Not significant
Alg10b	380959	L2__chr15_+_90224315	NM_001033441	ENSMUST00000100309	-0.341602	3.95085	1.66521	0.196901	0.606162	0.173155	3.95085	0.392605	0.530933	0.880825	-0.221305	3.95085	0.624575	0.429352	0.745859	-0.405189	3.95085	2.44957	0.117557	0.406239	0.000796652	3.95085	7.40833e-06	0.997828	1	Not reversible	Not hypometabolic	Not torpor-specific	Not significant
Alg14	66789	L2__chr3_+_121291765	NM_024178	ENSMUST00000039442	-0.294026	3.92848	1.49043	0.22215	0.640912	0.13562	3.92848	0.292025	0.588926	0.912186	-0.0922043	3.92848	0.126894	0.721674	0.925441	-0.232732	3.92848	0.931414	0.334496	0.698205	0.0226114	3.92848	0.0074017	0.93144	1	Not reversible	Not hypometabolic	Not torpor-specific	Not significant
Alg2	56737	L2__chr4_-_47474298	NM_001355496	ENSMUST00000044148	-0.711767	3.22213	4.49043	0.034085	0.208564	0.605215	3.22213	3.05318	0.080579	0.34126	-0.648404	3.22213	3.41173	0.0647346	0.231798	-0.892697	3.22213	7.71087	0.00548894	0.0462722	-0.11587	3.22213	0.0811143	0.775793	1	Not reversible	Not hypometabolic	Not torpor-specific	Not significant
Alg3	208624	L2__chr16_-_20610748	NM_001357403	ENSMUST00000045918	-0.635745	3.70861	4.79707	0.0285082	0.185282	0.668837	3.70861	5.26361	0.0217758	0.145119	-0.952388	3.70861	11.3994	0.000734679	0.00704131	-0.454311	3.70861	2.33423	0.126558	0.424124	0.334795	3.70861	1.10713	0.292706	1	Not reversible	Not hypometabolic	Not torpor-specific	Not significant
Alg5	66248	L2__chr3_+_54735556	NM_025442	ENSMUST00000044567	-0.0715724	4.2517	0.106037	0.744701	0.992196	0.217449	4.2517	1.01205	0.314412	0.705139	-0.470497	4.2517	4.99567	0.0254108	0.118033	0.306946	4.2517	1.72628	0.188887	0.529757	0.147138	4.2517	0.429613	0.512179	1	Not reversible	Not hypometabolic	Not torpor-specific	Not significant
Alg9	102580	L2__chr9_+_50775316	NM_133981	ENSMUST00000034561	-0.265578	3.30115	0.610896	0.434451	0.84244	0.0419271	3.30115	0.0136871	0.906867	1	-0.217155	3.30115	0.375128	0.540222	0.826788	-0.554575	3.30115	3.03089	0.0816933	0.323902	-0.181406	3.30115	0.22403	0.635986	1	Not reversible	Not hypometabolic	Not torpor-specific	Not significant
Alkbh1	211064	L2__chr12_-_87443837	NM_001102565	ENSMUST00000091090	0.116344	3.46884	0.145872	0.702512	0.981381	-0.11645	3.46884	0.142858	0.705456	0.95976	-0.154711	3.46884	0.267202	0.605215	0.864759	-0.0326946	3.46884	0.0124463	0.91117	0.995453	0.04066	3.46884	0.0175994	0.89446	1	Not reversible	Not hypometabolic	Not torpor-specific	Not significant
Alkbh3	69113	L2__chr2_-_94010755	NM_026944	ENSMUST00000040005	-0.0999537	4.21956	0.186778	0.665612	0.969575	0.0608593	4.21956	0.0667163	0.796179	0.983411	-0.0287692	4.21956	0.0140725	0.90557	0.988496	0.193572	4.21956	0.640271	0.423613	0.776694	0.186623	4.21956	0.626961	0.428472	1	Not reversible	Not hypometabolic	Not torpor-specific	Not significant
Alkbh5	268420	L2__chr11_+_60538023	NM_172943	NA	-0.063095	6.84167	0.446087	0.504199	0.890696	0.117218	6.84167	1.53898	0.214769	0.589618	0.069459	6.84167	0.493429	0.482402	0.787192	-0.00211995	6.84167	0.000501941	0.982126	1	0.0265142	6.84167	0.0740963	0.785463	1	Not reversible	Not hypometabolic	Not torpor-specific	Not significant
Alkbh6	233065	L2__chr7_+_30308763	NM_198027	ENSMUST00000060834	-0.179809	3.89056	0.513332	0.4737	0.871511	0.322176	3.89056	1.70193	0.192035	0.558309	-0.244043	3.89056	0.906422	0.341065	0.661357	-0.065001	3.89056	0.0655891	0.797871	0.964561	0.116008	3.89056	0.194242	0.659409	1	Not reversible	Not hypometabolic	Not torpor-specific	Not significant
Alkbh7	66400	L2__chr17_+_56997344	NM_025538	ENSMUST00000002737	-0.14611	5.80454	1.58414	0.208166	0.62268	0.108398	5.80454	0.841261	0.359037	0.748525	0.0517974	5.80454	0.17286	0.677582	0.906396	0.0407356	5.80454	0.117236	0.732052	0.939964	0.12309	5.80454	1.03988	0.307849	1	Not reversible	Not hypometabolic	Not torpor-specific	Not significant
Alkbh8	67667	L2__chr9_+_3335475	NM_026303	ENSMUST00000053407	-0.139377	3.59973	0.251084	0.616313	0.94942	0.105834	3.59973	0.139799	0.70848	0.960725	0.0787007	3.59973	0.0688411	0.793032	0.953126	-0.166369	3.59973	0.369043	0.543526	0.858051	-0.0201721	3.59973	0.00460778	0.945881	1	Not reversible	Not hypometabolic	Not torpor-specific	Not significant
Alox12	11684	L2__chr11_-_70255339	NM_001331118	ENSMUST00000000329	-1.2743	3.14498	13.9373	0.00018901	0.00386494	1.35994	3.14498	16.0705	6.10265e-05	0.00121882	0.990884	3.14498	3.37293	0.0662757	0.23522	-1.30705	3.14498	15.1254	0.000100599	0.00177247	-0.587403	3.14498	1.37158	0.241541	1	Down-regulated	Not hypometabolic	Not torpor-specific	Not significant
Alox12b	11686	L2__chr11_+_69157069	NM_009659	ENSMUST00000036424	0.0517807	1.70911	0.030384	0.861622	1	-0.0517807	1.70911	0.0295497	0.863516	0.993341	0.0517807	1.70911	0.02794	0.86725	0.979521	0.0517807	1.70911	0.0311964	0.859803	0.982118	-0.0517807	1.70911	0.0278114	0.867553	1	Not reversible	Not hypometabolic	Not torpor-specific	Not significant
Alox5ap	11690	L2__chr5_+_149265043	NM_001308462	ENSMUST00000071130	0.0184473	2.46984	0.00102269	0.974488	1	0.157011	2.46984	0.077244	0.781068	0.980984	-2.50406	2.46984	45.325	1.66903e-11	8.87068e-10	-0.170639	2.46984	0.0957152	0.757033	0.94942	0.429224	2.46984	0.608314	0.435423	1	Not reversible	Not hypometabolic	Not torpor-specific	Not significant
Alpk3	116904	L2__chr7_+_81057593	NM_054085	ENSMUST00000107348	0.073191	8.85167	0.283071	0.594696	0.939823	-0.0856889	8.85167	0.386871	0.533949	0.882391	0.780838	8.85167	29.2784	6.26892e-08	1.92436e-06	-0.0507995	8.85167	0.138415	0.709862	0.932228	-0.16564	8.85167	1.42542	0.232514	1	Not reversible	Not hypometabolic	Not torpor-specific	Not significant
Alpl	11647	L2__chr4_-_137796320	NM_007431	ENSMUST00000030551	-1.38883	3.19435	12.1011	0.000503925	0.00865352	1.57541	3.19435	16.372	5.20479e-05	0.0010626	0.0628065	3.19435	0.0135012	0.907498	0.989418	-1.18979	3.19435	8.40443	0.00374307	0.034836	-0.0109611	3.19435	0.00041766	0.983695	1	Down-regulated	Not hypometabolic	Not torpor-specific	Not significant
Als2	74018	L2__chr1_-_59237232	NM_028717	ENSMUST00000027178	0.0665463	3.50776	0.0477893	0.826956	1	0.186429	3.50776	0.403679	0.525195	0.877851	0.0703691	3.50776	0.0498338	0.823353	0.965456	0.0266222	3.50776	0.00793086	0.929038	0.99991	-0.0592772	3.50776	0.0353778	0.850806	1	Not reversible	Not hypometabolic	Not torpor-specific	Not significant
Alyref	21681	L2__chr11_-_120598366	NM_011568	ENSMUST00000026125	0.143128	5.552	0.936851	0.333089	0.766478	-0.243953	5.552	2.57749	0.108393	0.406933	0.20071	5.552	1.69838	0.1925	0.476417	0.148608	5.552	1.02714	0.310832	0.677156	-0.297395	5.552	3.59483	0.0579597	0.885834	Not reversible	Not hypometabolic	Not torpor-specific	Not significant
Amacr	17117	L2__chr15_+_10981753	NM_008537	ENSMUST00000070877	-0.313075	4.43975	3.19929	0.07367	0.346832	0.190084	4.43975	1.10074	0.294105	0.68386	-0.195799	4.43975	1.11912	0.290108	0.605348	-0.145773	4.43975	0.664483	0.414982	0.769564	-0.0611893	4.43975	0.098595	0.753522	1	Not reversible	Not hypometabolic	Not torpor-specific	Not significant
Ambp	11699	L2__chr4_-_63154142	NM_007443	NA	1.68592	3.58355	1.84356	0.174534	0.567171	0.429065	3.58355	0.152764	0.695908	0.956664	0.982276	3.58355	0.557919	0.4551	0.766968	-3.78872	3.58355	35.45	2.61685e-09	1.32355e-07	-0.558819	3.58355	0.194216	0.659431	1	Not reversible	Not hypometabolic	Not torpor-specific	Not significant
Ambra1	228361	L2__chr2_+_91730185	NM_001080754	ENSMUST00000045699	0.128853	5.07604	0.732873	0.391954	0.814886	-0.221167	5.07604	2.03753	0.153459	0.494189	0.203344	5.07604	1.65577	0.198175	0.485049	0.028077	5.07604	0.036933	0.847602	0.977569	-0.0976756	5.07604	0.396432	0.528937	1	Not reversible	Not hypometabolic	Not torpor-specific	Not significant
Amd-ps3	100043304	L2__chr18_-_64450014	NA	ENSMUST00000072796	-0.530136	5.00105	8.57871	0.00340115	0.0404603	-0.124852	5.00105	0.385541	0.534652	0.882471	0.773557	5.00105	11.5885	0.000663618	0.00647606	-1.0382	5.00105	38.0303	6.96527e-10	3.94658e-08	0.171473	5.00105	0.768034	0.380826	1	Not reversible	Not hypometabolic	Not torpor-specific	Not significant
Amd-ps4	100040814	L2__chr4_-_51254362	NA	ENSMUST00000118392	-0.583569	4.98985	9.97941	0.001583	0.0221039	-0.130248	4.98985	0.398573	0.527827	0.880115	0.785751	4.98985	11.388	0.000739218	0.00706746	-1.03546	4.98985	35.5742	2.45512e-09	1.25808e-07	0.149848	4.98985	0.5538	0.456769	1	Not reversible	Not hypometabolic	Not torpor-specific	Not significant
Amd2	100041585	L2__chr10_-_35711891	NA	ENSMUST00000080898	-0.57733	4.99807	10.3348	0.00130543	0.0189722	-0.102202	4.99807	0.259793	0.610262	0.921908	0.801086	4.99807	12.2633	0.000461951	0.00479936	-1.05003	4.99807	39.2343	3.75885e-10	2.22794e-08	0.189452	4.99807	0.942085	0.331742	1	Not reversible	Not hypometabolic	Not torpor-specific	Not significant
Amdhd2	245847	L2__chr17_-_24163736	NM_172935	ENSMUST00000040735	0.03257	3.49686	0.012993	0.909248	1	-0.0871623	3.49686	0.0891152	0.765305	0.977451	-0.0721641	3.49686	0.0620235	0.803326	0.958664	-0.179345	3.49686	0.435844	0.509135	0.837706	-0.152218	3.49686	0.252246	0.615498	1	Not reversible	Not hypometabolic	Not torpor-specific	Not significant
Amer1	72345	L2__chrX_-_95444825	NM_175179	ENSMUST00000084535	-0.597064	3.0944	3.01729	0.0823812	0.372307	0.652271	3.0944	3.59949	0.0577974	0.274011	-0.501542	3.0944	1.9242	0.165394	0.433083	-0.597578	3.0944	3.08435	0.0790489	0.317231	-0.136129	3.0944	0.110776	0.739262	1	Not reversible	Not hypometabolic	Not torpor-specific	Not significant
Amfr	23802	L2__chr8_-_94012640	NM_011787	ENSMUST00000053766	-0.136557	4.69514	0.456448	0.499289	0.887109	0.00623156	4.69514	0.000884471	0.976274	1	-0.0308841	4.69514	0.0209561	0.884899	0.984206	-0.0277826	4.69514	0.0185139	0.891769	0.99122	-0.281023	4.69514	1.53284	0.215686	1	Not reversible	Not hypometabolic	Not torpor-specific	Not significant
Amigo1	229715	L2__chr3_+_108186325	NM_001004293	ENSMUST00000050909	0.028353	3.44745	0.0091296	0.923879	1	-0.0985969	3.44745	0.105108	0.745784	0.973095	0.442144	3.44745	1.77061	0.183307	0.461367	-0.0648941	3.44745	0.0505946	0.822032	0.970099	-0.334862	3.44745	1.05391	0.304608	1	Not reversible	Not hypometabolic	Not torpor-specific	Not significant
Ammecr1	56068	L2__chrX_-_142966727	NM_019496	ENSMUST00000041317	-0.0955934	2.72668	0.0436926	0.834427	1	-0.242961	2.72668	0.24336	0.62179	0.925725	-0.136164	2.72668	0.0841405	0.771763	0.944743	-0.191736	2.72668	0.185993	0.666273	0.91451	-0.195169	2.72668	0.152037	0.696596	1	Not reversible	Not hypometabolic	Not torpor-specific	Not significant
Ammecr1l	225339	L2__chr18_+_31759936	NM_153515	ENSMUST00000115808	-0.00638685	3.72983	0.00056645	0.981012	1	-0.14546	3.72983	0.271179	0.602542	0.918103	0.0607675	3.72983	0.0466889	0.828928	0.966607	-0.165465	3.72983	0.412328	0.52079	0.843522	0.0403742	3.72983	0.0213457	0.883841	1	Not reversible	Not hypometabolic	Not torpor-specific	Not significant
Amn1	232566	L2__chr6_-_149188688	NM_001113424	ENSMUST00000095319	-0.0704035	3.43969	0.054036	0.816183	1	0.161419	3.43969	0.287558	0.59179	0.913116	-0.0622524	3.43969	0.0393621	0.842733	0.969954	0.0988021	3.43969	0.101986	0.74946	0.948263	0.0163477	3.43969	0.00265706	0.95889	1	Not reversible	Not hypometabolic	Not torpor-specific	Not significant
Amot	27494	L2__chrX_-_145505150	NA	ENSMUST00000112835	-0.383803	5.47826	5.21606	0.0223792	0.156606	0.894611	5.47826	33.1475	8.54257e-09	4.41263e-07	-0.371991	5.47826	4.59113	0.0321378	0.14004	-1.03051	5.47826	47.6188	5.17704e-12	4.06019e-10	-0.225703	5.47826	1.36015	0.243512	1	Not reversible	Not hypometabolic	Not torpor-specific	Not significant
Amotl1	75723	L2__chr9_-_14615003	NM_001081395	NA	-0.0148141	3.66962	0.00305875	0.955895	1	-0.165839	3.66962	0.349944	0.554145	0.892884	0.16796	3.66962	0.342491	0.558395	0.837583	-0.509062	3.66962	4.44596	0.0349839	0.182393	-0.202897	3.66962	0.491256	0.483368	1	Not reversible	Not hypometabolic	Not torpor-specific	Not significant
Amotl2	56332	L2__chr9_+_102717805	NM_019764	NA	0.759314	5.39183	28.9589	7.39318e-08	3.86549e-06	-0.832863	5.39183	33.1716	8.43736e-09	4.37586e-07	0.256075	5.39183	3.7015	0.0543634	0.202882	0.603764	5.39183	19.7812	8.68319e-06	0.000213543	-0.174026	5.39183	1.75753	0.184933	1	Up-regulated	Not hypometabolic	Not torpor-specific	Not significant
Ampd1	229665	L2__chr3_+_103074024	NM_001033303	ENSMUST00000090715	0.0724424	6.94641	0.459504	0.497856	0.88635	-0.129075	6.94641	1.41709	0.233883	0.614413	0.397403	6.94641	12.1337	0.000495195	0.0050791	-0.170262	6.94641	2.71808	0.0992171	0.365026	-0.227482	6.94641	4.16777	0.0412001	0.792336	Not reversible	Not hypometabolic	Not torpor-specific	Not significant
Ampd3	11717	L2__chr7_+_110768187	NM_001276301	ENSMUST00000005829	0.345755	3.78636	1.80745	0.178815	0.574547	-0.490453	3.78636	3.36415	0.0666299	0.301758	0.37935	3.78636	2.00316	0.156972	0.41792	-0.0299373	3.78636	0.0159564	0.89948	0.994035	-0.0200115	3.78636	0.00637457	0.936364	1	Not reversible	Not hypometabolic	Not torpor-specific	Not significant
Ampd3	11717	L2__chr7_+_110772738	NM_009667	NA	2.90479	5.10751	96.4223	9.28142e-23	6.63209e-20	-3.15271	5.10751	105.598	9.03284e-25	4.30298e-22	2.15024	5.10751	60.7639	6.4346e-15	5.27145e-13	2.84555	5.10751	94.7997	2.10654e-22	1.02574e-19	-0.441823	5.10751	3.64539	0.0562247	0.881757	Up-regulated	Up-regulated	Up-regulated	Not significant
Amy1	11722	L2__chr3_-_113574766	NM_007446	NA	-0.0192553	3.83511	0.00649003	0.935791	1	-0.395481	3.83511	2.28626	0.130524	0.451327	0.584881	3.83511	4.43817	0.0351439	0.149031	-0.0125397	3.83511	0.00280406	0.957769	1	0.0337242	3.83511	0.0186346	0.891419	1	Not reversible	Not hypometabolic	Not torpor-specific	Not significant
Amy2a1	100043207	L2__chr3_-_113532291	NA	ENSMUST00000132353	0.045287	1.79029	0.0265134	0.870653	1	-0.045287	1.79029	0.0257854	0.872425	0.994873	0.045287	1.79029	0.0243808	0.87592	0.980856	0.045287	1.79029	0.0272224	0.86895	0.984658	-0.045287	1.79029	0.0242685	0.876204	1	Not reversible	Not hypometabolic	Not torpor-specific	Not significant
Amy2a5	109959	L2__chr3_-_113356521	NM_001042711	ENSMUST00000098667	0.045287	1.80366	0.0265134	0.870653	1	-0.045287	1.80366	0.0257854	0.872425	0.994873	0.045287	1.80366	0.0243808	0.87592	0.980856	0.045287	1.80366	0.0272224	0.86895	0.984658	-0.045287	1.80366	0.0242685	0.876204	1	Not reversible	Not hypometabolic	Not torpor-specific	Not significant
Amy2a5	109959	L2__chr3_-_113291312	NM_001042711	ENSMUST00000179568	0.0452863	1.76861	0.0265128	0.870654	1	-0.0452863	1.76861	0.0257848	0.872427	0.994873	0.0452863	1.76861	0.0243802	0.875921	0.980856	0.0452863	1.76861	0.0272217	0.868952	0.984658	-0.0452863	1.76861	0.0242679	0.876205	1	Not reversible	Not hypometabolic	Not torpor-specific	Not significant
Amy2a5	109959	L2__chr3_-_113323915	NM_001042711	ENSMUST00000179314	0.045287	1.7694	0.0265134	0.870653	1	-0.045287	1.7694	0.0257854	0.872425	0.994873	0.045287	1.7694	0.0243808	0.87592	0.980856	0.045287	1.7694	0.0272224	0.86895	0.984658	-0.045287	1.7694	0.0242685	0.876204	1	Not reversible	Not hypometabolic	Not torpor-specific	Not significant
Amy2a5	109959	L2__chr3_-_113258700	NM_001042711	ENSMUST00000098673	0.045287	1.77787	0.0265134	0.870653	1	-0.045287	1.77787	0.0257854	0.872425	0.994873	0.045287	1.77787	0.0243808	0.87592	0.980856	0.045287	1.77787	0.0272224	0.86895	0.984658	-0.045287	1.77787	0.0242685	0.876204	1	Not reversible	Not hypometabolic	Not torpor-specific	Not significant
Amy2b	545562	L2__chr3_-_113156728	NM_001190403	ENSMUST00000120184	0.045287	1.75739	0.0265134	0.870653	1	-0.045287	1.75739	0.0257854	0.872425	0.994873	0.045287	1.75739	0.0243808	0.87592	0.980856	0.045287	1.75739	0.0272224	0.86895	0.984658	-0.045287	1.75739	0.0242685	0.876204	1	Not reversible	Not hypometabolic	Not torpor-specific	Not significant
Amz2	13929	L2__chr11_+_109425975	NM_025275	ENSMUST00000020929	-0.258778	3.87247	0.85924	0.353951	0.783297	0.445975	3.87247	2.68102	0.101551	0.391061	-0.260503	3.87247	0.815169	0.366596	0.686448	-0.156726	3.87247	0.309618	0.577915	0.875361	0.0867602	3.87247	0.0842672	0.771596	1	Not reversible	Not hypometabolic	Not torpor-specific	Not significant
Anapc1	17222	L2__chr2_-_128687388	NM_008569	ENSMUST00000014499	-0.108802	4.80174	0.372355	0.541723	0.912547	0.159212	4.80174	0.794973	0.372601	0.76118	-0.17642	4.80174	0.939382	0.332437	0.651104	-0.204459	4.80174	1.39237	0.238006	0.597897	0.0258626	4.80174	0.0189754	0.890437	1	Not reversible	Not hypometabolic	Not torpor-specific	Not significant
Anapc11	66156	L2__chr11_+_120598471	NM_025389	ENSMUST00000026128	-0.250253	6.30698	4.98263	0.025603	0.17089	0.183421	6.30698	2.57436	0.108608	0.407265	-0.0877452	6.30698	0.550084	0.458283	0.76971	0.0478264	6.30698	0.168562	0.681393	0.921614	-0.0316007	6.30698	0.0685022	0.79353	1	Not reversible	Not hypometabolic	Not torpor-specific	Not significant
Anapc13	69010	L2__chr9_+_102626300	NM_181394	ENSMUST00000038673	-0.143093	6.03295	1.16418	0.2806	0.713498	0.0495553	6.03295	0.132301	0.716058	0.96419	0.113652	6.03295	0.628587	0.427874	0.744772	0.156329	6.03295	1.27456	0.258914	0.62252	0.069334	6.03295	0.249325	0.61755	1	Not reversible	Not hypometabolic	Not torpor-specific	Not significant
Anapc13	69010	L2__chr9_+_102626592	NM_181394	ENSMUST00000038673	-0.44211	3.2413	2.12722	0.144703	0.517675	0.0958597	3.2413	0.0858161	0.769565	0.978212	-0.280703	3.2413	0.754894	0.384931	0.705309	-0.344141	3.2413	1.26783	0.260174	0.623829	0.0912772	3.2413	0.0739589	0.785657	1	Not reversible	Not hypometabolic	Not torpor-specific	Not significant
Anapc16	52717	L2__chr10_-_60003110	NM_001347451	ENSMUST00000020307	0.429639	4.83684	6.39641	0.0114351	0.0991095	-0.575957	4.83684	10.623	0.00111689	0.0145546	0.537156	4.83684	8.94369	0.00278429	0.0210532	0.663201	4.83684	14.2638	0.000158893	0.00264042	-0.158273	4.83684	0.894934	0.344144	1	Not reversible	Up-regulated	Not torpor-specific	Not significant
Anapc2	99152	L2__chr2_+_25272498	NM_175300	ENSMUST00000028341	0.196941	4.97309	1.3667	0.242379	0.665559	-0.254671	4.97309	2.18518	0.139345	0.469913	-0.215949	4.97309	1.7989	0.179846	0.455888	-0.293974	4.97309	3.74838	0.0528588	0.242811	-0.045258	4.97309	0.071153	0.789665	1	Not reversible	Not hypometabolic	Not torpor-specific	Not significant
Anapc4	52206	L2__chr5_+_52834120	NM_024213	ENSMUST00000031072	-0.15329	5.16251	1.0253	0.311266	0.744653	0.206018	5.16251	1.84837	0.173973	0.528173	-0.217417	5.16251	1.97704	0.159702	0.422686	-0.110572	5.16251	0.535958	0.464113	0.806569	-0.114277	5.16251	0.478649	0.489035	1	Not reversible	Not hypometabolic	Not torpor-specific	Not significant
Anapc5	59008	L2__chr5_-_122821282	NM_001042491	ENSMUST00000086216	-0.0336068	7.32379	0.139711	0.708568	0.982889	-0.0871513	7.32379	0.898931	0.343069	0.734079	0.0392251	7.32379	0.178839	0.672373	0.903528	-0.0282033	7.32379	0.0993507	0.75261	0.948376	-0.0289481	7.32379	0.0978172	0.754465	1	Not reversible	Not hypometabolic	Not torpor-specific	Not significant
Anapc7	56317	L2__chr5_+_122422478	NM_019805	NA	0.413492	4.25744	3.23627	0.0720244	0.343357	-0.256933	4.25744	1.29589	0.254964	0.639713	-0.0608589	4.25744	0.0784412	0.779421	0.948116	0.435047	4.25744	3.63191	0.0566816	0.254286	-0.0455227	4.25744	0.0419659	0.837685	1	Not reversible	Not hypometabolic	Not torpor-specific	Not significant
Ang	11727	L2__chr14_+_51091178	NM_001161731	ENSMUST00000069011	0.399475	5.03847	5.84267	0.0156421	0.123202	-0.543466	5.03847	10.0025	0.00156325	0.0193146	-0.19706	5.03847	1.66885	0.196412	0.482478	0.742995	5.03847	18.1468	2.04517e-05	0.000456683	0.176331	5.03847	1.32061	0.250482	1	Not reversible	Not hypometabolic	Not torpor-specific	Not significant
Angel2	52477	L2__chr1_+_190928601	NM_021421	NA	-0.0930283	4.70398	0.260319	0.609901	0.947523	0.168107	4.70398	0.855573	0.35498	0.74603	0.0580959	4.70398	0.0895177	0.764791	0.941691	-0.119422	4.70398	0.442488	0.505924	0.835465	-0.00373743	4.70398	0.000376905	0.984511	1	Not reversible	Not hypometabolic	Not torpor-specific	Not significant
Angel2	52477	L2__chr1_+_190928847	NM_001357133	NA	-0.00141424	3.12373	1.11775e-05	0.997332	1	0.0712882	3.12373	0.0285079	0.86592	0.993748	0.0894094	3.12373	0.0403297	0.840837	0.969568	0.0614431	3.12373	0.0210524	0.884636	0.989715	-0.0769904	3.12373	0.0299308	0.862647	1	Not reversible	Not hypometabolic	Not torpor-specific	Not significant
Angpt1	11600	L2__chr15_-_42676822	NM_001286062	ENSMUST00000022921	-0.728042	3.52571	6.83994	0.00891417	0.0820129	0.844715	3.52571	9.42532	0.00214009	0.0247618	-0.661847	3.52571	5.16918	0.0229911	0.109661	-0.958154	3.52571	13.1797	0.000283004	0.0043077	-0.504689	3.52571	1.91632	0.166263	1	Not reversible	Not hypometabolic	Not torpor-specific	Not significant
Angptl1	72713	L2__chr1_+_156838922	NM_028333	ENSMUST00000027885	-0.587104	3.37131	3.04615	0.0809286	0.369036	0.797225	3.37131	5.95362	0.0146871	0.108942	-1.23447	3.37131	16.1742	5.77755e-05	0.000848298	-0.729562	3.37131	5.06256	0.0244481	0.142803	0.0478075	3.37131	0.0153527	0.90139	1	Not reversible	Not hypometabolic	Not torpor-specific	Not significant
Angptl2	26360	L2__chr2_+_33216066	NM_011923	ENSMUST00000004208	-0.642121	4.38828	9.35912	0.00221879	0.0288847	0.969219	4.38828	23.6589	1.15012e-06	3.61685e-05	-0.3393	4.38828	2.17958	0.139852	0.389026	-0.706938	4.38828	11.8609	0.000573247	0.00781275	-0.00243734	4.38828	9.82187e-05	0.992093	1	Down-regulated	Not hypometabolic	Not torpor-specific	Not significant
Angptl3	30924	L2__chr4_+_99030951	NM_013913	ENSMUST00000030280	0.270857	1.61633	0.171719	0.678589	0.973782	0.0898749	1.61633	0.00830809	0.927374	1	-0.082551	1.61633	0.00674978	0.934522	0.994773	-2.41703	1.61633	4.75025	0.0292941	0.16152	-0.148277	1.61633	0.0291461	0.864442	1	Not reversible	Not hypometabolic	Not torpor-specific	Not significant
Angptl4	57875	L2__chr17_-_33781545	NM_020581	ENSMUST00000002360	2.61469	5.164	61.0961	5.43564e-15	1.12763e-12	-2.90102	5.164	69.1258	9.23791e-17	1.67349e-14	-0.995198	5.164	17.1499	3.45429e-05	0.000547052	1.95712	5.164	40.4353	2.03234e-10	1.28137e-08	0.254176	5.164	1.02122	0.312229	1	Up-regulated	Not hypometabolic	Not torpor-specific	Not significant
Angptl7	654812	L2__chr4_-_148500461	NM_001039554	ENSMUST00000030840	1.20947	7.58909	35.0803	3.1638e-09	2.37969e-07	-1.69158	7.58909	63.8068	1.37237e-15	2.10136e-13	0.457829	7.58909	5.49257	0.0190974	0.0957626	2.2322	7.58909	102.741	3.82023e-24	2.23344e-21	0.152642	7.58909	0.650966	0.419768	1	Up-regulated	Not hypometabolic	Not torpor-specific	Not significant
Angptl8	624219	L2__chr9_+_21835494	NM_001080940	ENSMUST00000058777	-3.56425	2.00373	16.2182	5.64491e-05	0.00137249	3.78036	2.00373	19.2235	1.16272e-05	0.000280054	0.243081	2.00373	0.0385333	0.844376	0.97079	-1.91027	2.00373	3.07775	0.0793702	0.318223	-0.0217813	2.00373	0.000300134	0.986178	1	Down-regulated	Not hypometabolic	Not torpor-specific	Not significant
Ank	11732	L2__chr15_+_27466708	NM_020332	ENSMUST00000022875	0.0475347	5.7566	0.134301	0.714014	0.983638	-0.292396	5.7566	4.55496	0.0328236	0.191724	0.517464	5.7566	12.5753	0.000390885	0.00418266	-0.112642	5.7566	0.813389	0.36712	0.730335	-0.209348	5.7566	2.29708	0.129618	1	Not reversible	Not hypometabolic	Not torpor-specific	Not significant
Ank1	11733	L2__chr8_+_23035122	NM_001277281	NA	0.284335	1.62287	0.0982189	0.753978	0.992399	0.0523375	1.62287	0.00235367	0.961306	1	-0.045966	1.62287	0.00174184	0.96671	1	-0.0137571	1.62287	0.000173605	0.989487	1	1.89795	1.62287	2.59402	0.107268	1	Not reversible	Not hypometabolic	Not torpor-specific	Not significant
Ank1	11733	L2__chr8_+_23139040	NM_001310436	NA	-0.499803	5.85227	16.5038	4.85528e-05	0.00119633	0.578774	5.85227	22.3081	2.32229e-06	6.74249e-05	-0.0903303	5.85227	0.435278	0.50941	0.804424	-0.550009	5.85227	20.7315	5.28402e-06	0.000137856	0.22242	5.85227	2.76434	0.0963864	1	Down-regulated	Not hypometabolic	Not torpor-specific	Not significant
Ank2	109676	L2__chr3_-_127408999	NM_001327939	NA	0.388312	2.71499	0.654039	0.418672	0.831981	-0.395649	2.71499	0.661656	0.415976	0.79641	-0.0227581	2.71499	0.00244456	0.960567	1	0.0937115	2.71499	0.0433969	0.83498	0.974023	-0.117435	2.71499	0.0615072	0.804129	1	Not reversible	Not hypometabolic	Not torpor-specific	Not significant
Ank2	109676	L2__chr3_-_127499056	NM_001327938	ENSMUST00000044443	0.0587729	4.08548	0.0696103	0.791905	1	-0.281138	4.08548	1.43075	0.231643	0.611533	0.429697	4.08548	3.01368	0.0825646	0.274251	-0.483782	4.08548	5.91676	0.0149975	0.0997407	-0.10981	4.08548	0.22169	0.637755	1	Not reversible	Not hypometabolic	Not torpor-specific	Not significant
Ank3	11735	L2__chr10_+_69533824	NM_146005	NA	-0.0155071	3.58461	0.00272888	0.958339	1	-0.167279	3.58461	0.289707	0.590409	0.913071	0.300294	3.58461	0.847341	0.357306	0.677859	-0.390969	3.58461	2.0408	0.153129	0.471859	-0.145353	3.58461	0.209829	0.646901	1	Not reversible	Not hypometabolic	Not torpor-specific	Not significant
Ank3	11735	L2__chr10_+_69925488	NM_009670	NA	0.82232	6.08174	45.3106	1.68134e-11	1.84899e-09	-1.1746	6.08174	80.9753	2.28552e-19	5.76398e-17	0.543716	6.08174	20.4018	6.27693e-06	0.000122883	1.00293	6.08174	64.7511	8.49808e-16	1.43819e-13	-0.153647	6.08174	1.83935	0.175027	1	Up-regulated	Up-regulated	Up-regulated	Not significant
Ankhd1	108857	L2__chr18_+_36560611	NM_175375	NA	0.451064	5.33697	10.8316	0.000997842	0.0151526	-0.606691	5.33697	18.0444	2.15814e-05	0.000486129	0.469611	5.33697	10.8667	0.000979083	0.00887454	0.354763	5.33697	7.10237	0.00769821	0.0597913	-0.251776	5.33697	3.38381	0.0658395	0.920465	Up-regulated	Not hypometabolic	Not torpor-specific	Not significant
Ankib1	70797	L2__chr5_-_3803113	NM_001003909	ENSMUST00000043551	-0.119423	3.64723	0.180394	0.671035	0.971545	0.106343	3.64723	0.139204	0.709074	0.960978	-0.127124	3.64723	0.191658	0.66154	0.897451	-0.332383	3.64723	1.54626	0.213688	0.564596	-0.1839	3.64723	0.354643	0.551497	1	Not reversible	Not hypometabolic	Not torpor-specific	Not significant
Ankle1	234396	L2__chr8_+_71406007	NM_001310502	ENSMUST00000119976	0.162077	1.54539	0.0429229	0.835871	1	-0.0502693	1.54539	0.00323204	0.954664	1	-2.11673	1.54539	3.28492	0.0699191	0.243894	-0.669492	1.54539	0.36982	0.543102	0.858051	0.80227	1.54539	0.477454	0.489578	1	Not reversible	Not hypometabolic	Not torpor-specific	Not significant
Ankle2	71782	L2__chr5_+_110231003	NM_001253814	ENSMUST00000031474	0.250512	4.87813	2.26234	0.132554	0.494462	-0.335234	4.87813	3.83363	0.050234	0.253421	0.247874	4.87813	2.06876	0.150344	0.40727	0.00478031	4.87813	0.000923909	0.975751	1	-0.183989	4.87813	1.16376	0.280688	1	Not reversible	Not hypometabolic	Not torpor-specific	Not significant
Ankra2	68558	L2__chr13_+_98263140	NM_001271388	ENSMUST00000022164	0.112782	4.47514	0.328792	0.566371	0.927158	-0.130425	4.47514	0.426981	0.513474	0.870425	0.17251	4.47514	0.701922	0.402139	0.72108	0.12326	4.47514	0.399603	0.527294	0.847814	-0.120509	4.47514	0.348132	0.555173	1	Not reversible	Not hypometabolic	Not torpor-specific	Not significant
Ankrd1	107765	L2__chr19_-_36119842	NM_013468	ENSMUST00000025718	1.14644	6.70942	26.5759	2.53379e-07	1.18078e-05	-0.621998	6.70942	8.61462	0.00333476	0.0354021	-3.0272	6.70942	292.413	1.48179e-65	3.17646e-62	0.415958	6.70942	4.06951	0.0436639	0.211527	0.142375	6.70942	0.509083	0.475536	1	Up-regulated	Not hypometabolic	Not torpor-specific	Not significant
Ankrd10	102334	L2__chr8_-_11635755	NM_001167967	ENSMUST00000033905	-0.259238	4.5694	1.7988	0.179858	0.576793	0.262568	4.5694	1.8075	0.178808	0.536841	-0.733996	4.5694	16.2112	5.66592e-05	0.000833811	-0.496023	4.5694	7.35512	0.00668722	0.0536898	-0.041508	4.5694	0.0382698	0.844902	1	Not reversible	Not hypometabolic	Not torpor-specific	Not significant
Ankrd10	102334	L2__chr8_-_11635037	NR_030781	ENSMUST00000198377	-0.874134	3.53721	9.24915	0.00235605	0.0303946	1.21427	3.53721	19.8948	8.18205e-06	0.00020716	-1.09469	3.53721	14.8225	0.000118118	0.00152686	-0.877971	3.53721	9.52862	0.00202293	0.0216463	-0.270128	3.53721	0.533116	0.4653	1	Down-regulated	Down-regulated	Down-regulated	Not significant
Ankrd11	77087	L2__chr8_-_123042255	NM_001081379	ENSMUST00000098333	0.407173	5.7379	8.41559	0.00372017	0.0432239	-0.637562	5.7379	18.6144	1.60009e-05	0.000370817	0.784123	5.7379	25.5491	4.31273e-07	1.1161e-05	0.184479	5.7379	1.90398	0.167634	0.495884	-0.403943	5.7379	7.75587	0.00535382	0.315875	Up-regulated	Not hypometabolic	Not torpor-specific	Not significant
Ankrd12	106585	L2__chr17_-_66077045	NM_001025572	ENSMUST00000038116	0.249483	4.16888	1.16619	0.280185	0.713498	0.00773756	4.16888	0.00120936	0.972258	1	0.187814	4.16888	0.631455	0.426822	0.743672	0.0334422	4.16888	0.0232321	0.878855	0.988255	-0.0123578	4.16888	0.00291374	0.956952	1	Not reversible	Not hypometabolic	Not torpor-specific	Not significant
Ankrd13a	68420	L2__chr5_+_114774945	NM_026718	ENSMUST00000102578	0.191541	4.03316	0.578443	0.446923	0.853881	-0.178983	4.03316	0.496066	0.481234	0.848941	-0.860317	4.03316	16.3389	5.2965e-05	0.000795836	0.420226	4.03316	2.6099	0.106198	0.382006	-0.596989	4.03316	4.47308	0.0344328	0.740592	Not reversible	Not hypometabolic	Not torpor-specific	Not significant
Ankrd13c	433667	L2__chr3_+_157947227	NM_001013806	ENSMUST00000040787	-0.18471	3.92267	0.611465	0.434237	0.84244	-0.0273843	3.92267	0.0121243	0.912322	1	0.108493	3.92267	0.176232	0.674631	0.904828	-0.163611	3.92267	0.485952	0.485739	0.823132	-0.029304	3.92267	0.0132043	0.908517	1	Not reversible	Not hypometabolic	Not torpor-specific	Not significant
Ankrd17	81702	L2__chr5_-_90366186	NM_030886	ENSMUST00000014421	0.729177	5.10107	18.0881	2.10912e-05	0.000591014	-0.983953	5.10107	29.2641	6.31551e-08	2.71672e-06	0.694549	5.10107	15.4972	8.26264e-05	0.00113662	0.343346	5.10107	4.72963	0.0296473	0.162889	-0.248549	5.10107	2.34111	0.125999	1	Up-regulated	Not hypometabolic	Not torpor-specific	Not significant
Ankrd2	56642	L2__chr19_+_42036025	NM_020033	ENSMUST00000026172	1.48117	10.7006	56.1548	6.69834e-14	1.18019e-11	-0.102733	10.7006	0.311294	0.576887	0.906295	0.0535077	10.7006	0.0847213	0.770998	0.944743	1.16807	10.7006	36.2236	1.75927e-09	9.2358e-08	0.32132	10.7006	3.14457	0.0761799	0.96733	Not reversible	Not hypometabolic	Not torpor-specific	Not significant
Ankrd23	78321	L2__chr1_-_36535729	NM_153502	NA	0.196611	10.068	2.16322	0.141349	0.512086	-0.274054	10.068	4.16212	0.0413376	0.224347	0.445827	10.068	10.7596	0.00103737	0.009311	-0.295152	10.068	5.10804	0.0238151	0.140509	-0.0613943	10.068	0.212746	0.644624	1	Not reversible	Not hypometabolic	Not torpor-specific	Not significant
Ankrd27	245886	L2__chr7_+_35586247	NM_001358876	ENSMUST00000040844	-0.0704055	3.57674	0.0593386	0.807544	1	0.164741	3.57674	0.329318	0.566061	0.898582	-0.176406	3.57674	0.362618	0.547056	0.831469	-0.077164	3.57674	0.0729773	0.78705	0.961531	0.435781	3.57674	2.43596	0.118581	1	Not reversible	Not hypometabolic	Not torpor-specific	Not significant
Ankrd28	105522	L2__chr14_-_31830684	NM_001024604	ENSMUST00000014640	0.312979	4.09898	1.8455	0.174307	0.567006	-0.538154	4.09898	4.89509	0.0269332	0.168244	0.653967	4.09898	6.59594	0.0102212	0.0599747	-0.380809	4.09898	3.62997	0.0567477	0.254424	-0.507521	4.09898	4.18481	0.0407877	0.78889	Not reversible	Not hypometabolic	Not torpor-specific	Not significant
Ankrd33b	67434	L2__chr15_-_31367555	NM_001164441	ENSMUST00000044324	0.615873	6.08945	22.6696	1.92389e-06	7.17248e-05	-0.640603	6.08945	23.9265	1.00083e-06	3.22624e-05	0.631354	6.08945	22.4563	2.14974e-06	4.66994e-05	0.833011	6.08945	39.4988	3.28254e-10	1.96372e-08	0.200368	6.08945	2.87848	0.0897705	1	Up-regulated	Up-regulated	Up-regulated	Not significant
Ankrd39	109346	L2__chr1_-_36547202	NM_001310533	ENSMUST00000001172	-0.256636	3.23847	0.732557	0.392055	0.814886	0.315054	3.23847	1.10426	0.293332	0.683221	0.292626	3.23847	0.72221	0.39542	0.715685	-0.379849	3.23847	1.71615	0.190189	0.532363	-0.0980101	3.23847	0.0869327	0.768113	1	Not reversible	Not hypometabolic	Not torpor-specific	Not significant
Ankrd40	71452	L2__chr11_+_94328050	NM_027799	ENSMUST00000021227	-0.204907	6.78036	2.47117	0.115951	0.455298	-0.0965918	6.78036	0.508098	0.475963	0.84439	0.262777	6.78036	3.51123	0.0609543	0.222032	-0.0607806	6.78036	0.213163	0.6443	0.904797	-0.15427	6.78036	1.24495	0.264518	1	Not reversible	Not hypometabolic	Not torpor-specific	Not significant
Ankrd44	329154	L2__chr1_-_54926345	NM_001081433	ENSMUST00000044359	0.273354	4.00418	1.14016	0.285618	0.718854	-0.412538	4.00418	2.40733	0.120768	0.431289	0.0576299	4.00418	0.0513614	0.820711	0.964781	-0.128545	4.00418	0.299839	0.583983	0.877179	-0.209218	4.00418	0.636186	0.425095	1	Not reversible	Not hypometabolic	Not torpor-specific	Not significant
Ankrd46	68839	L2__chr15_-_36496776	NM_175134	ENSMUST00000057486	-0.0874413	3.16289	0.0564556	0.812188	1	0.183409	3.16289	0.251864	0.615766	0.924152	-0.159826	3.16289	0.181223	0.670325	0.902113	-0.153301	3.16289	0.181623	0.669982	0.915735	-0.0240629	3.16289	0.00381563	0.950745	1	Not reversible	Not hypometabolic	Not torpor-specific	Not significant
Ankrd50	99696	L2__chr3_-_38484846	NM_001167883	ENSMUST00000094300	-0.243037	4.05512	0.466373	0.49466	0.884024	-0.43595	4.05512	1.13689	0.28631	0.676105	0.0640621	4.05512	0.0269669	0.869561	0.979521	0.133523	4.05512	0.124853	0.723829	0.937297	-0.390112	4.05512	0.880282	0.348124	1	Not reversible	Not hypometabolic	Not torpor-specific	Not significant
Ankrd52	237615	L2__chr10_+_128377147	NM_172790	ENSMUST00000014642	-0.121802	5.35337	0.685115	0.407831	0.825339	0.0981996	5.35337	0.431767	0.511123	0.869447	0.334795	5.35337	4.0661	0.0437522	0.173629	-0.353869	5.35337	6.44023	0.0111564	0.0803366	0.0726038	5.35337	0.222686	0.637001	1	Not reversible	Not hypometabolic	Not torpor-specific	Not significant
Ankrd54	223690	L2__chr15_-_79062886	NM_144849	ENSMUST00000040676	0.389909	3.68427	1.94481	0.163147	0.550104	-0.333655	3.68427	1.42157	0.233145	0.61336	0.0911989	3.68427	0.111231	0.738746	0.932306	-0.0732945	3.68427	0.0836244	0.772444	0.955295	-0.023475	3.68427	0.00753548	0.930825	1	Not reversible	Not hypometabolic	Not torpor-specific	Not significant
Ankrd9	74251	L2__chr12_-_110978972	NM_175207	ENSMUST00000043459	0.186293	4.79509	1.43262	0.231337	0.653024	-0.689679	4.79509	15.8422	6.88497e-05	0.00136028	1.01382	4.79509	28.8403	7.85978e-08	2.32396e-06	0.350581	4.79509	4.87089	0.0273135	0.155034	-0.830123	4.79509	20.6537	5.5031e-06	0.00252789	Not reversible	Not hypometabolic	Not torpor-specific	Down-regulated
Ankrd9	74251	L2__chr12_-_110978631	NM_175207	ENSMUST00000043459	0.146364	3.07078	0.222046	0.637486	0.956439	-0.972547	3.07078	7.02269	0.00804833	0.0691039	0.608906	3.07078	3.00805	0.0828517	0.27472	0.375877	3.07078	1.37273	0.241343	0.602672	-0.687545	3.07078	3.70785	0.054157	0.872454	Not reversible	Not hypometabolic	Not torpor-specific	Not significant
Anks1	224650	L2__chr17_+_27909341	NM_001286040	ENSMUST00000025058	0.342276	3.20398	0.897189	0.343537	0.774477	-0.242391	3.20398	0.456568	0.499232	0.863065	0.126344	3.20398	0.123771	0.72498	0.927441	-0.434281	3.20398	1.97467	0.159953	0.485445	-0.203504	3.20398	0.310617	0.577302	1	Not reversible	Not hypometabolic	Not torpor-specific	Not significant
Anks3	72615	L2__chr16_-_4964212	NM_028301	ENSMUST00000023157	0.0444307	3.47283	0.0212059	0.884219	1	-0.125182	3.47283	0.159624	0.689503	0.954582	0.195265	3.47283	0.361118	0.547886	0.83157	-0.0994449	3.47283	0.114543	0.73503	0.941067	-0.02018	3.47283	0.00410849	0.948893	1	Not reversible	Not hypometabolic	Not torpor-specific	Not significant
Anln	68743	L2__chr9_-_22389183	NM_028390	ENSMUST00000040912	0.697825	2.15232	0.305794	0.580272	0.933516	-0.486494	2.15232	0.145645	0.702733	0.959322	-4.33835	2.15232	39.3788	3.49072e-10	1.53759e-08	-0.391108	2.15232	0.110384	0.739708	0.944115	-0.513915	2.15232	0.153914	0.694823	1	Not reversible	Not hypometabolic	Not torpor-specific	Not significant
Ano10	102566	L2__chr9_-_122294375	NM_001271873	ENSMUST00000042546	0.0223198	4.14309	0.00846839	0.926679	1	0.0328861	4.14309	0.0183578	0.892224	0.999374	-0.0970131	4.14309	0.156474	0.692424	0.914749	0.0472322	4.14309	0.0383714	0.844699	0.976411	-0.206233	4.14309	0.626891	0.428498	1	Not reversible	Not hypometabolic	Not torpor-specific	Not significant
Ano5	233246	L2__chr7_+_51511038	NM_001271879	ENSMUST00000043944	-0.663928	5.69074	26.2881	2.94093e-07	1.35094e-05	0.586011	5.69074	19.5592	9.75302e-06	0.000240313	-0.146522	5.69074	1.00856	0.315248	0.63266	-0.725596	5.69074	32.5904	1.13775e-08	5.0461e-07	-0.0940176	5.69074	0.380312	0.537436	1	Down-regulated	Not hypometabolic	Not torpor-specific	Not significant
Ano6	105722	L2__chr15_+_95790836	NM_001253813	ENSMUST00000071874	-0.0412564	5.32962	0.0763939	0.782245	0.998715	0.215504	5.32962	2.17911	0.139896	0.470897	0.0018971	5.32962	0.000148451	0.990279	1	-0.423288	5.32962	9.49499	0.00206034	0.021915	-0.101541	5.32962	0.407698	0.52314	1	Not reversible	Not hypometabolic	Not torpor-specific	Not significant
Ano8	382014	L2__chr8_-_71486050	NM_001164679	ENSMUST00000093450	-0.266294	3.99039	1.43672	0.230672	0.652538	0.0971139	3.99039	0.17523	0.675505	0.949728	0.0575947	3.99039	0.055501	0.813754	0.962869	-0.467973	3.99039	4.88925	0.0270245	0.153866	-0.123901	3.99039	0.249435	0.617473	1	Not reversible	Not hypometabolic	Not torpor-specific	Not significant
Anp32a	11737	L2__chr9_+_62341379	NM_009672	ENSMUST00000085519	-0.266242	6.00483	5.29259	0.0214164	0.152019	0.494042	6.00483	19.4351	1.04077e-05	0.000254012	-0.16668	6.00483	1.87009	0.171465	0.442235	-0.19849	6.00483	2.92705	0.0871066	0.337064	0.00581383	6.00483	0.00213252	0.963167	1	Not reversible	Not hypometabolic	Not torpor-specific	Not significant
Anp32b	67628	L2__chr4_+_46451083	NM_130889	ENSMUST00000102926	0.0859846	6.35037	0.636158	0.425106	0.835291	-0.0357319	6.35037	0.109574	0.74063	0.971162	-0.254218	6.35037	5.88689	0.015254	0.0809727	0.0906759	6.35037	0.719079	0.396446	0.755086	-0.0438534	6.35037	0.157864	0.691131	1	Not reversible	Not hypometabolic	Not torpor-specific	Not significant
Anp32b-ps1	621961	L2__chr4_+_143389436	NA	ENSMUST00000122215	0.0714358	2.8884	0.020378	0.886486	1	0.297515	2.8884	0.396338	0.528986	0.880273	-0.127075	2.8884	0.0648706	0.798957	0.956658	0.00278793	2.8884	3.2514e-05	0.99545	1	0.0995951	2.8884	0.0392914	0.842873	1	Not reversible	Not hypometabolic	Not torpor-specific	Not significant
Anp32e	66471	L2__chr3_+_95929288	NM_001253757	ENSMUST00000015893	-0.177943	6.5847	3.23701	0.071992	0.34333	0.298909	6.5847	9.31272	0.00227568	0.0260408	0.0428906	6.5847	0.166284	0.683436	0.91054	0.0149337	6.5847	0.0218493	0.882489	0.989453	0.0377162	6.5847	0.131869	0.716502	1	Not reversible	Not hypometabolic	Not torpor-specific	Not significant
Antxr1	69538	L2__chr6_-_87335717	NM_054041	ENSMUST00000042025	-0.537784	4.8029	8.66601	0.00324199	0.039007	0.517078	4.8029	7.77952	0.00528418	0.0499743	-0.51814	4.8029	7.4806	0.00623673	0.0408644	-0.598294	4.8029	11.1989	0.000818442	0.0105268	0.0720954	4.8029	0.121438	0.72748	1	Down-regulated	Down-regulated	Down-regulated	Not significant
Antxr2	71914	L2__chr5_-_98031018	NM_133738	ENSMUST00000031281	-0.47287	3.39062	2.76774	0.0961821	0.407424	0.378227	3.39062	1.67163	0.19604	0.564446	-0.528523	3.39062	3.30863	0.0689167	0.241199	-0.687277	3.39062	6.46885	0.0109782	0.079352	-0.103729	3.39062	0.0996253	0.75228	1	Not reversible	Not hypometabolic	Not torpor-specific	Not significant
Anxa1	16952	L2__chr19_-_20390673	NM_010730	ENSMUST00000025561	0.12169	3.80488	0.1344	0.713913	0.983638	-0.258655	3.80488	0.563653	0.452792	0.826169	-0.599319	3.80488	4.01196	0.0451787	0.177812	0.207066	3.80488	0.385024	0.534927	0.852633	0.0121368	3.80488	0.00130872	0.971142	1	Not reversible	Not hypometabolic	Not torpor-specific	Not significant
Anxa11	11744	L2__chr14_+_25842179	NM_013469	ENSMUST00000022416	0.0627801	6.732	0.397906	0.528173	0.905781	0.0637182	6.732	0.418239	0.517817	0.873121	0.044194	6.732	0.188423	0.664232	0.898696	0.284212	6.732	7.76213	0.00533531	0.0452358	-0.0938494	6.732	0.83608	0.36052	1	Not reversible	Not hypometabolic	Not torpor-specific	Not significant
Anxa2	12306	L2__chr9_+_69453693	NM_007585	ENSMUST00000034756	-0.48074	5.53766	2.66534	0.102556	0.423731	0.186693	5.53766	0.356017	0.550727	0.891053	-1.60396	5.53766	40.7835	1.70062e-10	7.95394e-09	-0.251493	5.53766	0.68677	0.407265	0.763815	0.486211	5.53766	2.56994	0.108912	1	Not reversible	Not hypometabolic	Not torpor-specific	Not significant
Anxa3	11745	L2__chr5_+_96793395	NM_013470	ENSMUST00000031447	-0.131222	4.14143	0.34619	0.556278	0.92083	0.0107298	4.14143	0.00216204	0.962914	1	-0.729084	4.14143	12.5867	0.000388508	0.00416069	-0.391837	4.14143	3.479	0.0621524	0.270984	0.38968	4.14143	3.14203	0.076299	0.96733	Not reversible	Not hypometabolic	Not torpor-specific	Not significant
Anxa4	11746	L2__chr6_-_86793529	NM_013471	ENSMUST00000001187	0.0341816	3.34488	0.0108322	0.917107	1	0.173356	3.34488	0.294708	0.587219	0.912186	-0.144205	3.34488	0.192801	0.660596	0.897277	0.136237	3.34488	0.169168	0.680853	0.921614	-0.00675972	3.34488	0.00039837	0.984076	1	Not reversible	Not hypometabolic	Not torpor-specific	Not significant
Anxa6	11749	L2__chr11_-_55033415	NM_001110211	ENSMUST00000102727	-0.179147	6.65937	2.77337	0.0958444	0.406848	0.230128	6.65937	4.56553	0.0326215	0.190804	-0.334719	6.65937	9.62542	0.00191903	0.0156615	-0.0887114	6.65937	0.672026	0.412346	0.767303	-0.0029144	6.65937	0.000653917	0.979599	1	Not reversible	Not hypometabolic	Not torpor-specific	Not significant
Anxa7	11750	L2__chr14_-_20479940	NM_001110794	ENSMUST00000065504	0.249459	4.283	1.2902	0.256012	0.68308	-0.153019	4.283	0.492246	0.482927	0.850528	-0.203105	4.283	0.950053	0.329706	0.648781	0.413199	4.283	3.40023	0.0651873	0.280637	-0.144155	4.283	0.417016	0.51843	1	Not reversible	Not hypometabolic	Not torpor-specific	Not significant
Anxa8	11752	L2__chr14_+_34086015	NM_001281845	ENSMUST00000022519	-0.0396075	2.24019	0.00329886	0.954198	1	-0.223635	2.24019	0.093686	0.759542	0.975593	-0.052871	2.24019	0.00551924	0.940778	0.996325	0.542115	2.24019	0.515266	0.472868	0.812129	0.418435	2.24019	0.393053	0.530699	1	Not reversible	Not hypometabolic	Not torpor-specific	Not significant
Aoc3	11754	L2__chr11_+_101330845	NM_009675	ENSMUST00000017316	-0.18046	4.40063	0.867374	0.351683	0.781745	-0.0249612	4.40063	0.0150158	0.902472	1	0.817075	4.40063	11.3625	0.000749424	0.0071295	-0.395562	4.40063	4.61282	0.0317339	0.170493	-0.0550435	4.40063	0.0687307	0.793194	1	Not reversible	Not hypometabolic	Not torpor-specific	Not significant
Aox1	11761	L2__chr1_+_58029987	NM_009676	ENSMUST00000001027	0.164578	4.61224	0.823481	0.364164	0.792535	-0.608481	4.61224	9.29134	0.00230239	0.026253	-0.0178679	4.61224	0.00972127	0.921459	0.992417	-0.107281	4.61224	0.396291	0.529011	0.849127	-0.30179	4.61224	2.44222	0.118109	1	Not reversible	Not hypometabolic	Not torpor-specific	Not significant
Aox4	71872	L2__chr1_+_58210448	NM_023631	ENSMUST00000040442	0.0891957	1.71304	0.0530278	0.817876	1	-0.0891957	1.71304	0.0515718	0.820351	0.98784	0.0891957	1.71304	0.0487625	0.825231	0.965766	0.0891957	1.71304	0.0544457	0.815501	0.968165	-0.0891957	1.71304	0.048538	0.825627	1	Not reversible	Not hypometabolic	Not torpor-specific	Not significant
Ap1ar	211556	L2__chr3_-_127837498	NM_001346718	ENSMUST00000051737	-0.0869249	4.4505	0.16034	0.688844	0.977691	-0.0936561	4.4505	0.169905	0.680196	0.951529	0.369475	4.4505	2.27171	0.131755	0.373925	-0.07744	4.4505	0.129491	0.71896	0.936148	-0.308758	4.4505	1.61755	0.203434	1	Not reversible	Not hypometabolic	Not torpor-specific	Not significant
Ap1b1	11764	L2__chr11_+_4986933	NM_001243044	ENSMUST00000009234	0.176025	5.46555	1.41535	0.234171	0.655444	0.21649	5.46555	2.43207	0.118876	0.427371	-0.106943	5.46555	0.543961	0.460796	0.771666	0.132647	5.46555	0.834717	0.360912	0.724415	0.202069	5.46555	2.00738	0.156536	1	Not reversible	Not hypometabolic	Not torpor-specific	Not significant
Ap1g1	11765	L2__chr8_+_109778888	NM_001301211	ENSMUST00000034171	0.0353315	4.96436	0.0432121	0.835326	1	-0.167577	4.96436	0.90359	0.341821	0.732939	0.230238	4.96436	1.58991	0.20734	0.497482	0.014474	4.96436	0.00746613	0.931143	0.99991	-0.0375409	4.96436	0.0453587	0.831346	1	Not reversible	Not hypometabolic	Not torpor-specific	Not significant
Ap1m1	11767	L2__chr8_+_72240095	NM_007456	ENSMUST00000003117	0.225813	4.2842	1.20743	0.271841	0.703504	-0.316362	4.2842	2.23782	0.134671	0.459941	-0.0991238	4.2842	0.246081	0.619848	0.873219	0.339748	4.2842	2.67505	0.101932	0.372035	0.170515	4.2842	0.745764	0.387821	1	Not reversible	Not hypometabolic	Not torpor-specific	Not significant
Ap1s1	11769	L2__chr5_-_137046038	NM_007457	ENSMUST00000111080	-0.491117	3.002	1.67385	0.195744	0.60361	0.40792	3.002	1.09531	0.295297	0.685613	-0.890243	3.002	5.9988	0.0143156	0.0773169	-0.435036	3.002	1.31254	0.251936	0.614823	0.362224	3.002	0.809212	0.368353	1	Not reversible	Not hypometabolic	Not torpor-specific	Not significant
Ap1s2	108012	L2__chrX_+_163909138	NM_001290378	ENSMUST00000033734	-0.214994	5.5771	2.59434	0.107246	0.434816	0.107742	5.5771	0.611697	0.434149	0.808729	-0.0351681	5.5771	0.0605755	0.805589	0.959574	-0.0597656	5.5771	0.192975	0.660452	0.913075	-0.126369	5.5771	0.73207	0.392213	1	Not reversible	Not hypometabolic	Not torpor-specific	Not significant
Ap2a1	11771	L2__chr7_-_44929482	NM_001077264	ENSMUST00000085399	0.0585853	5.26618	0.154621	0.694158	0.978971	-0.218753	5.26618	1.98248	0.15913	0.504095	0.228167	5.26618	2.05177	0.15203	0.409423	0.0919558	5.26618	0.384211	0.535358	0.852633	-0.352924	5.26618	4.66054	0.0308636	0.714777	Not reversible	Not hypometabolic	Not torpor-specific	Not significant
Ap2a2	11772	L2__chr7_+_141562231	NM_001357068	ENSMUST00000003038	0.106938	5.63909	0.656962	0.417635	0.831392	0.0321114	5.63909	0.0610674	0.804817	0.985001	-0.398401	5.63909	10.3406	0.00130137	0.0112791	-0.111404	5.63909	0.790493	0.373951	0.736689	0.0082913	5.63909	0.00384244	0.950573	1	Not reversible	Not hypometabolic	Not torpor-specific	Not significant
Ap2b1	71770	L2__chr11_+_83302745	NM_001035854	NA	0.137457	4.36287	0.251059	0.61633	0.94942	0.0791802	4.36287	0.088434	0.766178	0.977451	-0.250254	4.36287	0.901702	0.342326	0.662433	-0.0302247	4.36287	0.0132098	0.908497	0.995	0.0988415	4.36287	0.132206	0.716155	1	Not reversible	Not hypometabolic	Not torpor-specific	Not significant
Ap2m1	11773	L2__chr16_+_20535501	NM_001302970	ENSMUST00000007216	-0.116942	6.73739	1.35468	0.244462	0.669137	0.213267	6.73739	4.55956	0.0327354	0.191296	-0.254047	6.73739	6.32319	0.0119169	0.0671376	0.134194	6.73739	1.68048	0.194861	0.538311	0.103141	6.73739	0.994163	0.318727	1	Not reversible	Not hypometabolic	Not torpor-specific	Not significant
Ap2s1	232910	L2__chr7_+_16738441	NM_198613	ENSMUST00000086112	-0.102615	6.08374	0.898956	0.343062	0.773844	0.0787876	6.08374	0.515143	0.472921	0.841635	-0.233713	6.08374	4.59316	0.0320997	0.140002	0.129885	6.08374	1.35371	0.24463	0.606853	0.0369263	6.08374	0.106602	0.744047	1	Not reversible	Not hypometabolic	Not torpor-specific	Not significant
Ap3b1	11774	L2__chr13_+_94358983	NM_009680	ENSMUST00000022196	0.237466	4.43742	1.27441	0.258941	0.686843	-0.435903	4.43742	3.89173	0.0485245	0.248259	0.0758774	4.43742	0.129206	0.719257	0.924473	0.142404	4.43742	0.485418	0.485978	0.823355	-0.127774	4.43742	0.357769	0.549748	1	Not reversible	Not hypometabolic	Not torpor-specific	Not significant
Ap3d1	11776	L2__chr10_-_80742265	NM_007460	ENSMUST00000020420	0.385624	4.26294	3.12486	0.0771067	0.357386	-0.409175	4.26294	3.40717	0.0649137	0.297231	0.214505	4.26294	0.962811	0.32648	0.645531	0.318289	4.26294	2.23172	0.135203	0.440583	-0.0573501	4.26294	0.07284	0.787246	1	Not reversible	Not hypometabolic	Not torpor-specific	Not significant
Ap3m1	55946	L2__chr14_-_21052189	NM_018829	ENSMUST00000022371	-0.330986	3.30266	0.920541	0.337333	0.768744	0.571306	3.30266	2.93897	0.0864659	0.356336	-0.168493	3.30266	0.209846	0.646888	0.889156	-0.283852	3.30266	0.678992	0.409934	0.764764	0.0411243	3.30266	0.0118634	0.913266	1	Not reversible	Not hypometabolic	Not torpor-specific	Not significant
Ap3s1	11777	L2__chr18_+_46741891	NM_001303015	ENSMUST00000025357	-0.0724087	3.26321	0.0296104	0.863377	1	-0.119943	3.26321	0.0739349	0.785691	0.982172	-0.290188	3.26321	0.482725	0.487191	0.78956	-0.00250805	3.26321	3.53504e-05	0.995256	1	-0.144543	3.26321	0.101212	0.75038	1	Not reversible	Not hypometabolic	Not torpor-specific	Not significant
Ap3s2	11778	L2__chr7_-_79920621	NM_009682	ENSMUST00000075657	0.0139445	4.43489	0.00518386	0.942603	1	0.0728297	4.43489	0.142928	0.705387	0.95976	-0.0214692	4.43489	0.0116372	0.914094	0.990356	0.0692089	4.43489	0.127724	0.720804	0.936751	-0.0837249	4.43489	0.169297	0.680737	1	Not reversible	Not hypometabolic	Not torpor-specific	Not significant
Ap4b1	67489	L2__chr3_+_103809597	NM_001163552	ENSMUST00000199710	0.166924	4.13377	0.573188	0.448995	0.854665	-0.130793	4.13377	0.34877	0.55481	0.893071	-0.0855247	4.13377	0.154798	0.693992	0.915436	0.121191	4.13377	0.314056	0.575202	0.874199	0.0604872	4.13377	0.0763979	0.78224	1	Not reversible	Not hypometabolic	Not torpor-specific	Not significant
Ap4e1	108011	L2__chr2_+_127008729	NM_175550	ENSMUST00000002063	-0.0669327	3.3562	0.0372527	0.846952	1	0.26438	3.3562	0.612478	0.433856	0.808729	-0.311488	3.3562	0.827878	0.362887	0.682975	-0.293658	3.3562	0.797261	0.371914	0.734913	-0.107893	3.3562	0.0843123	0.771536	1	Not reversible	Not hypometabolic	Not torpor-specific	Not significant
Ap4m1	11781	L2__chr5_+_138172116	NM_021392	ENSMUST00000019662	0.605322	3.06336	3.2371	0.0719878	0.34333	-0.699694	3.06336	4.07752	0.0434573	0.231161	0.108056	3.06336	0.116126	0.733275	0.929385	0.566661	3.06336	2.94246	0.0862791	0.335149	-0.274702	3.06336	0.701492	0.402283	1	Not reversible	Not hypometabolic	Not torpor-specific	Not significant
Ap4s1	11782	L2__chr12_+_51691210	NM_001329698	ENSMUST00000021338	-0.147264	5.55393	1.32435	0.249813	0.675459	0.141234	5.55393	1.1887	0.275593	0.66419	0.130361	5.55393	0.871727	0.350478	0.67091	-0.0453349	5.55393	0.12329	0.725493	0.93763	0.019522	5.55393	0.0206368	0.885773	1	Not reversible	Not hypometabolic	Not torpor-specific	Not significant
Ap5s1	69596	L2__chr2_+_131210422	NM_001291031	NA	0.40631	3.94013	2.9376	0.086539	0.383236	-0.44239	3.94013	3.3565	0.0669403	0.302566	0.200551	3.94013	0.722095	0.395458	0.715685	0.370252	3.94013	2.52725	0.111895	0.393543	-0.0401129	3.94013	0.0306109	0.861111	1	Not reversible	Not hypometabolic	Not torpor-specific	Not significant
Apaf1	11783	L2__chr10_-_91082693	NM_001042558	ENSMUST00000020157	-0.0988113	2.56672	0.0379086	0.845627	1	0.0104562	2.56672	0.00040181	0.984007	1	-0.990802	2.56672	4.98159	0.0256185	0.118826	-0.549157	2.56672	1.41083	0.234918	0.595608	0.130304	2.56672	0.0621195	0.803177	1	Not reversible	Not hypometabolic	Not torpor-specific	Not significant
Apba1	319924	L2__chr19_+_23758880	NM_177034	ENSMUST00000025830	-0.0775983	2.33172	0.0132766	0.908267	1	0.0351125	2.33172	0.00261844	0.95919	1	-0.0797996	2.33172	0.0131337	0.90876	0.989818	-0.678997	2.33172	1.28556	0.256868	0.621233	0.0807761	2.33172	0.0134115	0.907805	1	Not reversible	Not hypometabolic	Not torpor-specific	Not significant
Apba3	57267	L2__chr10_+_81268247	NM_018758	NA	-0.0845635	5.87792	0.430539	0.511725	0.896129	0.222777	5.87792	3.08031	0.0792456	0.338174	0.0934472	5.87792	0.45924	0.49798	0.796087	0.14597	5.87792	1.20092	0.273139	0.639527	0.12707	5.87792	0.920825	0.337258	1	Not reversible	Not hypometabolic	Not torpor-specific	Not significant
Apbb1	11785	L2__chr7_-_105581219	NM_001253885	ENSMUST00000081165	-0.325157	3.26828	0.951416	0.329359	0.761636	0.52262	3.26828	2.59162	0.10743	0.40438	-0.356381	3.26828	1.08252	0.298135	0.614297	0.00894811	3.26828	0.000648963	0.979676	1	0.242436	3.26828	0.477827	0.489408	1	Not reversible	Not hypometabolic	Not torpor-specific	Not significant
Apbb2	11787	L2__chr5_-_66618671	NM_001201413	ENSMUST00000087256	-0.0495968	4.326	0.0506563	0.821925	1	0.0999099	4.326	0.204918	0.65078	0.938154	-0.0378882	4.326	0.0275012	0.868287	0.979521	-0.544162	4.326	7.51098	0.00613239	0.0505607	-0.16073	4.326	0.456743	0.49915	1	Not reversible	Not hypometabolic	Not torpor-specific	Not significant
Apbb3	225372	L2__chr18_-_36679328	NM_001357512	ENSMUST00000001415	0.133793	3.28614	0.174409	0.676222	0.972798	0.0387195	3.28614	0.0152442	0.901737	1	0.141176	3.28614	0.180783	0.670701	0.902397	-0.225262	3.28614	0.578036	0.447083	0.794037	0.0627425	3.28614	0.0384593	0.844524	1	Not reversible	Not hypometabolic	Not torpor-specific	Not significant
Apc	11789	L2__chr18_+_34220920	NM_007462	ENSMUST00000066133	0.137678	4.76983	0.615887	0.43258	0.841476	-0.401986	4.76983	4.6401	0.0312332	0.18581	0.473444	4.76983	5.97512	0.0145091	0.077854	-0.155538	4.76983	0.897476	0.343459	0.707228	-0.418447	4.76983	4.74867	0.0293209	0.704624	Not reversible	Not hypometabolic	Not torpor-specific	Not significant
Apcdd1	494504	L2__chr18_+_62922324	NM_133237	ENSMUST00000096554	-0.423569	2.78958	0.835025	0.360824	0.789935	-0.0828131	2.78958	0.0258816	0.87219	0.994873	0.280767	2.78958	0.263946	0.607422	0.866245	-0.469836	2.78958	1.0666	0.301715	0.669451	-0.219699	2.78958	0.164697	0.684868	1	Not reversible	Not hypometabolic	Not torpor-specific	Not significant
Apcs	20219	L2__chr1_-_172894950	NM_011318	ENSMUST00000027824	0	1.85232	0	1	1	0.268374	1.85232	0.222433	0.637192	0.93142	0	1.85232	0	1	1	-1.0793	1.85232	1.2423	0.265028	0.629159	0	1.85232	0	1	1	Not reversible	Not hypometabolic	Not torpor-specific	Not significant
Apeh	235606	L2__chr9_-_108094474	NM_146226	ENSMUST00000081309	-0.0660033	3.20911	0.0331413	0.855545	1	-0.177557	3.20911	0.21397	0.643673	0.935081	-0.0190531	3.20911	0.00253525	0.959842	1	0.0674766	3.20911	0.0336526	0.854448	0.979842	-0.198137	3.20911	0.251474	0.616039	1	Not reversible	Not hypometabolic	Not torpor-specific	Not significant
Apex1	11792	L2__chr14_+_50924978	NM_009687	ENSMUST00000049411	-0.209824	3.96483	0.418421	0.517726	0.898306	0.308051	3.96483	0.915673	0.338614	0.730661	-0.58232	3.96483	3.47679	0.0622354	0.225867	0.0472608	3.96483	0.0196813	0.888431	0.990895	0.0399736	3.96483	0.0132607	0.908322	1	Not reversible	Not hypometabolic	Not torpor-specific	Not significant
Apex2	77622	L2__chrX_-_150588125	NM_029943	NA	0.144796	2.01893	0.0411653	0.839219	1	0.0771514	2.01893	0.0123602	0.911476	1	-0.492719	2.01893	0.559897	0.454302	0.766425	-0.24941	2.01893	0.143335	0.704988	0.930197	-0.108839	2.01893	0.0219089	0.88233	1	Not reversible	Not hypometabolic	Not torpor-specific	Not significant
Aph1a	226548	L2__chr3_+_95893959	NM_146104	ENSMUST00000015894	0.227813	5.31598	2.43906	0.118347	0.461825	-0.24318	5.31598	2.70059	0.100311	0.388148	0.0883376	5.31598	0.361161	0.547862	0.83157	0.19066	5.31598	1.77024	0.183352	0.5216	-0.0571134	5.31598	0.152224	0.696419	1	Not reversible	Not hypometabolic	Not torpor-specific	Not significant
Api5	11800	L2__chr2_-_94438093	NM_001305258	ENSMUST00000028617	0.161448	5.84475	1.78839	0.181122	0.579372	0.00586079	5.84475	0.00245588	0.960476	1	-0.18174	5.84475	2.41537	0.12015	0.35202	0.115252	5.84475	0.947425	0.330376	0.694329	-0.0864	5.84475	0.490411	0.483744	1	Not reversible	Not hypometabolic	Not torpor-specific	Not significant
Apip	56369	L2__chr2_+_103073745	NM_001355473	ENSMUST00000011055	-0.154997	5.35007	1.4599	0.226946	0.647374	-0.0719918	5.35007	0.282397	0.595134	0.914682	0.321134	5.35007	4.87587	0.0272348	0.123931	0.148465	5.35007	1.21889	0.269578	0.634593	0.0252305	5.35007	0.0342727	0.853128	1	Not reversible	Not hypometabolic	Not torpor-specific	Not significant
Aplnr	23796	L2__chr2_+_85136389	NM_011784	ENSMUST00000057019	-1.60412	3.92831	39.2525	3.72385e-10	3.32612e-08	1.7172	3.92831	46.0594	1.14723e-11	9.39848e-10	-1.34895	3.92831	23.7243	1.11168e-06	2.62013e-05	-1.86442	3.92831	59.5745	1.17751e-14	1.51451e-12	0.203454	3.92831	0.346486	0.556109	1	Down-regulated	Down-regulated	Down-regulated	Not significant
Aplp1	11803	L2__chr7_-_30445534	NM_007467	ENSMUST00000006828	0.108769	2.39759	0.0228367	0.879882	1	-0.229411	2.39759	0.0951825	0.757689	0.975313	0.30932	2.39759	0.160573	0.68863	0.912126	0.13288	2.39759	0.0345265	0.852591	0.978893	-0.381903	2.39759	0.23764	0.625916	1	Not reversible	Not hypometabolic	Not torpor-specific	Not significant
Aplp2	11804	L2__chr9_-_31211816	NM_001102455	ENSMUST00000072634	-0.183881	7.2698	2.50351	0.113593	0.448719	0.104848	7.2698	0.796358	0.372185	0.760692	0.092928	7.2698	0.588437	0.443024	0.757535	-0.199064	7.2698	2.95998	0.0853491	0.333666	-0.110029	7.2698	0.826582	0.363263	1	Not reversible	Not hypometabolic	Not torpor-specific	Not significant
Apmap	71881	L2__chr2_-_150608546	NM_001356491	ENSMUST00000046399	0.178977	5.08802	1.36957	0.241886	0.664488	-0.147774	5.08802	0.923608	0.336529	0.728223	0.00998501	5.08802	0.00424713	0.948039	0.99938	0.0994189	5.08802	0.444975	0.504731	0.835287	0.0899066	5.08802	0.356557	0.550425	1	Not reversible	Not hypometabolic	Not torpor-specific	Not significant
Apoa1	11806	L2__chr9_+_46228671	NM_009692	ENSMUST00000034588	1.51549	1.7046	1.31777	0.250992	0.676813	0.289018	1.7046	0.0640397	0.800221	0.984358	0.564381	1.7046	0.195956	0.658005	0.895963	-2.85255	1.7046	11.2513	0.000795675	0.0102836	-0.253909	1.7046	0.0420124	0.837596	1	Not reversible	Not hypometabolic	Not torpor-specific	Not significant
Apoa2	11807	L2__chr1_+_171225091	NM_001305549	ENSMUST00000005824	2.50556	2.18283	3.86948	0.0491718	0.267307	1.06987	2.18283	1.85924	0.172713	0.526531	1.28559	2.18283	1.26683	0.260362	0.568145	-4.19896	2.18283	61.2281	5.08304e-15	6.95511e-13	0.080033	2.18283	0.00720265	0.932366	1	Not reversible	Not hypometabolic	Not torpor-specific	Not significant
Apoa4	11808	L2__chr9_+_46241059	NM_007468	ENSMUST00000034585	0.401082	4.23331	0.266478	0.605704	0.945917	0.438725	4.23331	0.142648	0.705662	0.95987	0.12662	4.23331	0.0144713	0.904248	0.987926	-0.736103	4.23331	0.399646	0.527272	0.847814	0.624311	4.23331	0.268667	0.604227	1	Not reversible	Not hypometabolic	Not torpor-specific	Not significant
Apob	238055	L2__chr12_+_7977645	NM_009693	ENSMUST00000037520	2.64663	3.94248	6.10082	0.0135119	0.110765	-0.23864	3.94248	0.106467	0.744203	0.972856	0.432829	3.94248	0.31217	0.576352	0.847494	-3.20701	3.94248	68.8651	1.05433e-16	2.11887e-14	-0.223946	3.94248	0.0896655	0.764603	1	Not reversible	Not hypometabolic	Not torpor-specific	Not significant
Apobec1	11810	L2__chr6_-_122602415	NM_001134391	ENSMUST00000112585	-0.347409	2.59666	0.683372	0.408428	0.825339	0.158194	2.59666	0.129155	0.71931	0.965228	-0.985885	2.59666	6.56427	0.0104046	0.0608017	-0.234807	2.59666	0.305608	0.580388	0.876579	-0.155585	2.59666	0.105705	0.745088	1	Not reversible	Not hypometabolic	Not torpor-specific	Not significant
Apobec2	11811	L2__chr17_-_48432733	NM_009694	ENSMUST00000046549	-0.452164	8.52584	14.5066	0.000139669	0.00296929	0.18059	8.52584	2.24027	0.134458	0.459578	-0.447888	8.52584	14.0954	0.000173768	0.00212319	0.288249	8.52584	5.43071	0.0197856	0.122884	-0.0359451	8.52584	0.0858086	0.769575	1	Not reversible	Not hypometabolic	Not torpor-specific	Not significant
Apobec3	80287	L2__chr15_+_79892440	NM_001160415	NA	0.179148	2.75553	0.144992	0.703368	0.981621	-0.0904275	2.75553	0.037323	0.846809	0.992768	-0.641611	2.75553	2.36665	0.123953	0.358911	-0.22067	2.75553	0.260547	0.609745	0.890362	-0.129182	2.75553	0.071428	0.789269	1	Not reversible	Not hypometabolic	Not torpor-specific	Not significant
Apoc1	11812	L2__chr7_-_19692637	NM_001110009	ENSMUST00000045035	-0.121987	2.16653	0.0245785	0.875422	1	0.472214	2.16653	0.40442	0.524815	0.877851	0.627561	2.16653	0.48714	0.485206	0.787881	-2.34554	2.16653	16.7965	4.16103e-05	0.000850862	-0.162822	2.16653	0.0377964	0.845853	1	Not reversible	Not hypometabolic	Not torpor-specific	Not significant
Apoc3	11814	L2__chr9_-_46235300	NM_001289755	ENSMUST00000034586	0.965563	2.25173	0.572106	0.449423	0.854765	-0.0480946	2.25173	0.00162135	0.967881	1	1.12044	2.25173	0.701223	0.402373	0.721294	-2.69946	2.25173	11.0594	0.000882368	0.0111923	0.1272	2.25173	0.0114403	0.914821	1	Not reversible	Not hypometabolic	Not torpor-specific	Not significant
Apod	11815	L2__chr16_-_31314597	NM_001301353	ENSMUST00000023207	-0.104477	4.86124	0.303864	0.58147	0.934358	0.234571	4.86124	1.5744	0.209569	0.582257	-0.110873	4.86124	0.32073	0.571169	0.845126	0.805013	4.86124	13.0778	0.000298818	0.00452697	0.21799	4.86124	1.28732	0.256542	1	Not reversible	Not hypometabolic	Not torpor-specific	Not significant
Apoe	11816	L2__chr7_-_19699051	NM_001305843	ENSMUST00000003066	-0.191311	6.06867	0.571843	0.449527	0.854765	0.440782	6.06867	3.11955	0.0773584	0.333775	-0.61044	6.06867	6.03196	0.0140492	0.0763737	-0.20381	6.06867	0.652165	0.41934	0.772936	0.259294	6.06867	1.04778	0.30602	1	Not reversible	Not hypometabolic	Not torpor-specific	Not significant
Apof	103161	L2__chr10_+_128268712	NA	ENSMUST00000050901	0.589724	1.895	0.302061	0.582593	0.934795	0.306618	1.895	0.061328	0.804409	0.985001	0.691402	1.895	0.467152	0.4943	0.794711	-2.33416	1.895	4.56491	0.0326334	0.174379	-0.568815	1.895	0.25303	0.61495	1	Not reversible	Not hypometabolic	Not torpor-specific	Not significant
Apoh	11818	L2__chr11_+_108395311	NM_013475	NA	1.02426	3.42862	0.657874	0.417311	0.831262	0.981233	3.42862	0.786618	0.375125	0.762461	0.00476367	3.42862	1.4337e-05	0.996979	1	-3.37386	3.42862	19.3394	1.09426e-05	0.000263072	0.393125	3.42862	0.105305	0.745555	1	Not reversible	Not hypometabolic	Not torpor-specific	Not significant
Apol6	71939	L2__chr15_+_77045269	NM_028010	ENSMUST00000127957	-0.572117	5.70069	21.428	3.67363e-06	0.000128747	0.838173	5.70069	49.7083	1.78388e-12	1.67477e-10	0.947241	5.70069	31.1413	2.39907e-08	7.93235e-07	-0.394197	5.70069	9.71591	0.0018268	0.0199459	-0.126623	5.70069	0.755544	0.384727	1	Down-regulated	Not hypometabolic	Not torpor-specific	Not significant
Apom	55938	L2__chr17_-_35131802	NM_018816	ENSMUST00000025249	0.18435	2.04717	0.113333	0.736381	0.991327	0.333537	2.04717	0.114054	0.735575	0.970554	0.0869524	2.04717	0.0133144	0.908138	0.989648	-2.6434	2.04717	5.79491	0.0160726	0.10499	0.0370797	2.04717	0.00185275	0.965667	1	Not reversible	Not hypometabolic	Not torpor-specific	Not significant
Apoo-ps	621156	L2__chr13_-_107414768	NA	ENSMUST00000061241	0.0219306	6.27994	0.0465316	0.829212	1	-0.201802	6.27994	3.62617	0.0568775	0.271441	0.497375	6.27994	18.9836	1.31847e-05	0.000233905	0.234769	6.27994	5.05059	0.0246175	0.143466	-0.215006	6.27994	3.91675	0.0478072	0.838029	Not reversible	Not hypometabolic	Not torpor-specific	Not significant
Apoo-ps	621156	L2__chrX_+_94367123	NR_004438	ENSMUST00000113895	-0.0780951	5.16753	0.330806	0.565185	0.926737	-0.110472	5.16753	0.60225	0.437721	0.812522	0.339033	5.16753	4.96055	0.025932	0.119891	0.163149	5.16753	1.34541	0.246083	0.608123	-0.154786	5.16753	1.10587	0.292981	1	Not reversible	Not hypometabolic	Not torpor-specific	Not significant
Apool	68117	L2__chrX_+_112311389	NM_001313733	ENSMUST00000026599	-0.131361	4.24743	0.345178	0.556856	0.92143	-0.184013	4.24743	0.587373	0.443437	0.81829	0.113727	4.24743	0.2201	0.638964	0.884634	0.226391	4.24743	0.914525	0.338917	0.702521	-0.0193451	4.24743	0.00657903	0.935354	1	Not reversible	Not hypometabolic	Not torpor-specific	Not significant
Apopt1	68020	L2__chr12_+_111713281	NM_001163388	ENSMUST00000040519	-0.173015	5.68969	1.96442	0.161042	0.547147	0.0019754	5.68969	0.000234605	0.987779	1	0.142294	5.68969	1.10028	0.294204	0.610041	-0.131461	5.68969	1.13983	0.285689	0.653208	-0.130757	5.68969	0.929728	0.334934	1	Not reversible	Not hypometabolic	Not torpor-specific	Not significant
App	11820	L2__chr16_-_85173704	NM_001198823	ENSMUST00000005406	0.0243232	7.24658	0.0428306	0.836045	1	-0.280463	7.24658	5.37143	0.0204692	0.139225	0.195941	7.24658	2.61182	0.10607	0.32529	-0.000691745	7.24658	3.50132e-05	0.995279	1	-0.322288	7.24658	6.90328	0.00860378	0.408346	Not reversible	Not hypometabolic	Not torpor-specific	Not significant
Appbp2	66884	L2__chr11_-_85235073	NM_025825	ENSMUST00000018625	0.606061	4.46999	10.5637	0.0011533	0.0170699	-0.748592	4.46999	14.914	0.000112527	0.00208547	0.623682	4.46999	10.3498	0.00129491	0.0112459	0.29991	4.46999	2.96883	0.0848831	0.332754	-0.224119	4.46999	1.55227	0.212801	1	Up-regulated	Not hypometabolic	Not torpor-specific	Not significant
Appl1	72993	L2__chr14_-_26970487	NM_145221	NA	0.00488499	3.93887	0.000332725	0.985447	1	-0.0274828	3.93887	0.0102093	0.919518	1	-0.185173	3.93887	0.480502	0.488195	0.789997	-0.195266	3.93887	0.585593	0.444128	0.792506	-0.131165	3.93887	0.212688	0.644669	1	Not reversible	Not hypometabolic	Not torpor-specific	Not significant
Appl2	216190	L2__chr10_-_83648647	NM_145220	ENSMUST00000020500	0.351586	4.527	2.95096	0.0858265	0.382336	-0.200129	4.527	0.989896	0.319768	0.710898	0.208996	4.527	1.02725	0.310806	0.627339	0.0936749	4.527	0.236016	0.627099	0.89799	-0.0899251	4.527	0.19835	0.656056	1	Not reversible	Not hypometabolic	Not torpor-specific	Not significant
Aprt	11821	L2__chr8_-_122576872	NM_009698	ENSMUST00000006764	0.112662	5.16808	0.46659	0.49456	0.884024	0.0358563	5.16808	0.0489062	0.824978	0.987932	-0.120821	5.16808	0.548349	0.458993	0.770211	0.23832	5.16808	2.03372	0.153844	0.472931	0.0504835	5.16808	0.0928165	0.760627	1	Not reversible	Not hypometabolic	Not torpor-specific	Not significant
Aqp1	11826	L2__chr6_+_55336429	NM_007472	ENSMUST00000004774	0.378423	7.9557	19.6124	9.48507e-06	0.000296109	-0.632462	7.9557	51.4142	7.47967e-13	7.6352e-11	0.200836	7.9557	5.54397	0.0185444	0.0937941	0.579813	7.9557	44.5762	2.44651e-11	1.72896e-09	-0.0135242	7.9557	0.0261839	0.871452	1	Up-regulated	Not hypometabolic	Not torpor-specific	Not significant
Aqp11	66333	L2__chr7_-_97738013	NM_175105	ENSMUST00000084986	0.0189669	1.95653	0.000700643	0.978883	1	-0.370163	1.95653	0.230673	0.631025	0.929713	0.48432	1.95653	0.361952	0.547424	0.83157	-0.0652411	1.95653	0.00872018	0.9256	0.998918	-0.35099	1.95653	0.198455	0.655971	1	Not reversible	Not hypometabolic	Not torpor-specific	Not significant
Aqp3	11828	L2__chr4_-_41098184	NM_016689	ENSMUST00000055327	0.201973	1.60335	0.124945	0.723732	0.986723	-0.0198983	1.60335	0.000574907	0.980871	1	0.102525	1.60335	0.0174592	0.894879	0.986679	0.201973	1.60335	0.128286	0.720216	0.936645	-0.201973	1.60335	0.114366	0.735227	1	Not reversible	Not hypometabolic	Not torpor-specific	Not significant
Aqp7	11832	L2__chr4_-_41047963	NM_007473	ENSMUST00000030136	-0.061748	4.26226	0.0868587	0.768209	0.99494	0.119975	4.26226	0.327882	0.566909	0.898753	0.252639	4.26226	1.20394	0.272536	0.58413	-0.210549	4.26226	1.09116	0.296214	0.664028	0.240353	4.26226	1.3128	0.251888	1	Not reversible	Not hypometabolic	Not torpor-specific	Not significant
Aqr	11834	L2__chr2_-_114175308	NM_001290788	NA	-0.146304	4.32968	0.461958	0.49671	0.885606	0.0854728	4.32968	0.150666	0.697899	0.957787	-0.0468264	4.32968	0.0425808	0.836517	0.968955	-0.104973	4.32968	0.239064	0.624883	0.89717	-0.191015	4.32968	0.644084	0.422236	1	Not reversible	Not hypometabolic	Not torpor-specific	Not significant
Ar	11835	L2__chrX_+_98148764	NM_013476	ENSMUST00000052837	-0.721632	3.24751	5.24327	0.0220318	0.15468	0.780728	3.24751	6.14537	0.0131756	0.100157	-0.00642867	3.24751	0.000296958	0.986251	1	-1.07876	3.24751	13.6688	0.000218045	0.0034752	-0.197551	3.24751	0.258489	0.61116	1	Not reversible	Not hypometabolic	Not torpor-specific	Not significant
Araf	11836	L2__chrX_+_20848575	NM_001159645	NA	-0.041014	5.17242	0.0390518	0.843346	1	0.188408	5.17242	0.852578	0.355824	0.746295	0.212517	5.17242	0.888643	0.345845	0.665409	-0.132756	5.17242	0.43263	0.510701	0.838478	-0.165346	5.17242	0.545695	0.460082	1	Not reversible	Not hypometabolic	Not torpor-specific	Not significant
Arap1	69710	L2__chr7_+_101394396	NM_198096	NA	-0.675497	2.97841	2.39063	0.122065	0.471045	0.582482	2.97841	1.68095	0.194798	0.562653	-1.0565	2.97841	6.33402	0.0118444	0.0668462	-0.519229	2.97841	1.36002	0.243535	0.605401	-0.0095262	2.97841	0.000343315	0.985217	1	Not reversible	Not hypometabolic	Not torpor-specific	Not significant
Arap2	212285	L2__chr5_-_62766186	NM_178407	ENSMUST00000076623	-0.116412	2.28607	0.0351069	0.851372	1	-0.148605	2.28607	0.0508519	0.821587	0.98784	0.706654	2.28607	0.898146	0.343279	0.663151	-0.453117	2.28607	0.612926	0.433688	0.784349	-0.487439	2.28607	0.460433	0.497422	1	Not reversible	Not hypometabolic	Not torpor-specific	Not significant
Arcn1	213827	L2__chr9_-_44767799	NM_145985	ENSMUST00000034607	0.202797	6.97955	3.90522	0.0481363	0.263571	-0.0296666	6.97955	0.0864976	0.768678	0.977962	-0.175411	6.97955	3.10061	0.0782627	0.264204	0.0435143	6.97955	0.19093	0.662143	0.913487	0.0519612	6.97955	0.262586	0.608349	1	Not reversible	Not hypometabolic	Not torpor-specific	Not significant
Arel1	68497	L2__chr12_-_84970839	NM_178065	ENSMUST00000043169	0.068595	4.10605	0.0627413	0.802214	1	-0.190859	4.10605	0.453336	0.500755	0.864225	-0.011847	4.10605	0.00180261	0.966134	1	0.143471	4.10605	0.272572	0.601611	0.885167	0.0508506	4.10605	0.0335855	0.854591	1	Not reversible	Not hypometabolic	Not torpor-specific	Not significant
Arf1	11840	L2__chr11_-_59228217	NM_007476	ENSMUST00000061242	0.0518626	6.31243	0.16354	0.685918	0.976888	0.0678666	6.31243	0.286221	0.592652	0.913758	-0.0669473	6.31243	0.266914	0.605409	0.864909	0.141789	6.31243	1.20745	0.271838	0.637561	0.035163	6.31243	0.0726098	0.787574	1	Not reversible	Not hypometabolic	Not torpor-specific	Not significant
Arf2	11841	L2__chr11_+_103966762	NM_001304574	ENSMUST00000057921	-0.0975893	3.79424	0.116689	0.732654	0.990358	-0.0335387	3.79424	0.0128235	0.90984	1	0.0146799	3.79424	0.00236407	0.961221	1	0.0911392	3.79424	0.0968046	0.755698	0.949229	0.0702098	3.79424	0.0556566	0.813497	1	Not reversible	Not hypometabolic	Not torpor-specific	Not significant
Arf3	11842	L2__chr15_-_98763214	NM_007478	ENSMUST00000053183	0.121453	4.52629	0.315505	0.574322	0.931358	-0.405953	4.52629	3.09197	0.0786795	0.336652	0.10017	4.52629	0.202029	0.653088	0.892859	-0.012873	4.52629	0.00380966	0.950784	1	-0.508814	4.52629	4.43816	0.0351442	0.748384	Not reversible	Not hypometabolic	Not torpor-specific	Not significant
Arf4	11843	L2__chr14_+_26638240	NM_007479	ENSMUST00000022429	-0.071762	5.68135	0.271617	0.602249	0.944304	0.0699718	5.68135	0.252443	0.61536	0.924113	-0.556682	5.68135	18.3971	1.79334e-05	0.000308781	-0.17173	5.68135	1.64813	0.199214	0.54459	0.0482072	5.68135	0.113246	0.736478	1	Not reversible	Not hypometabolic	Not torpor-specific	Not significant
Arf5	11844	L2__chr6_+_28423547	NM_007480	ENSMUST00000020717	-0.0298262	5.69361	0.0377982	0.845849	1	-0.0981718	5.69361	0.38422	0.535353	0.882752	0.0410187	5.69361	0.0656239	0.797818	0.955896	-0.0774023	5.69361	0.263681	0.607603	0.889178	-0.295031	5.69361	3.09644	0.0784638	0.974066	Not reversible	Not hypometabolic	Not torpor-specific	Not significant
Arf6	11845	L2__chr12_+_69372162	NM_007481	ENSMUST00000050063	0.213366	5.07856	1.48655	0.222753	0.641319	-0.2436	5.07856	1.87224	0.171219	0.523963	-0.298355	5.07856	3.30552	0.0690474	0.241525	0.0957107	5.07856	0.31955	0.571878	0.872021	-0.0891535	5.07856	0.253133	0.614878	1	Not reversible	Not hypometabolic	Not torpor-specific	Not significant
Arfgap1	228998	L2__chr2_+_180967244	NM_001177707	ENSMUST00000029092	0.146568	4.38737	0.517441	0.471935	0.871153	-0.111295	4.38737	0.295613	0.586646	0.912186	0.0639999	4.38737	0.0950799	0.757816	0.939602	-0.0284367	4.38737	0.0212618	0.884068	0.989715	-0.278741	4.38737	1.65406	0.198407	1	Not reversible	Not hypometabolic	Not torpor-specific	Not significant
Arfgap2	77038	L2__chr2_+_91265304	NM_001166024	ENSMUST00000028691	0.118561	5.94532	1.16458	0.280518	0.713498	-0.0811447	5.94532	0.541126	0.461967	0.832555	0.307162	5.94532	6.82371	0.00899554	0.0545243	0.198405	5.94532	3.23284	0.0721755	0.300143	-0.0980171	5.94532	0.748695	0.38689	1	Not reversible	Not hypometabolic	Not torpor-specific	Not significant
Arfgap3	66251	L2__chr15_-_83350198	NM_001357756	ENSMUST00000067215	0.906072	4.13465	15.6661	7.55685e-05	0.00178342	-0.850801	4.13465	13.7707	0.000206537	0.00353726	0.308131	4.13465	2.1182	0.145558	0.398927	0.952856	4.13465	17.4138	3.00634e-05	0.000644459	-0.192868	4.13465	0.86419	0.352569	1	Up-regulated	Not hypometabolic	Not torpor-specific	Not significant
Arfgef1	211673	L2__chr1_-_10232985	NM_001102430	ENSMUST00000088615	-0.180246	5.7415	1.50316	0.220187	0.63871	0.0528165	5.7415	0.122814	0.726002	0.966693	0.465663	5.7415	7.87664	0.00500773	0.0343714	-0.253367	5.7415	3.07207	0.0796478	0.318942	-0.40462	5.7415	6.05877	0.0138374	0.489785	Not reversible	Not hypometabolic	Not torpor-specific	Not significant
Arfgef2	99371	L2__chr2_+_166805570	NM_001085495	ENSMUST00000099078	0.570548	5.06836	12.7363	0.000358632	0.00651515	-0.496725	5.06836	9.69916	0.00184352	0.0220769	0.58096	5.06836	12.2532	0.000464466	0.0048216	0.254614	5.06836	2.92206	0.0873764	0.337488	-0.033787	5.06836	0.0509729	0.821379	1	Up-regulated	Not hypometabolic	Not torpor-specific	Not significant
Arfip1	99889	L2__chr3_-_84582514	NM_001081093	ENSMUST00000098990	-0.152682	4.64021	0.704997	0.40111	0.820099	0.0977223	4.64021	0.276589	0.598946	0.916214	-0.136379	4.64021	0.52262	0.469726	0.777107	-0.0949883	4.64021	0.272593	0.601597	0.885167	0.028908	4.64021	0.0224422	0.880917	1	Not reversible	Not hypometabolic	Not torpor-specific	Not significant
Arfip2	76932	L2__chr7_-_105640337	NM_029802	ENSMUST00000033171	0.117241	3.48076	0.130655	0.717753	0.984425	-0.0897543	3.48076	0.0756417	0.783293	0.981558	-0.0463793	3.48076	0.0203229	0.886639	0.984882	-0.204041	3.48076	0.456124	0.499441	0.831051	-0.0843495	3.48076	0.0636995	0.800742	1	Not reversible	Not hypometabolic	Not torpor-specific	Not significant
Arfrp1	76688	L2__chr2_-_181365352	NM_001165991	ENSMUST00000048269	0.0676335	5.35048	0.22179	0.637679	0.956482	-0.113024	5.35048	0.595153	0.440433	0.815278	-0.0437898	5.35048	0.0906547	0.763346	0.941436	0.159513	5.35048	1.21704	0.269942	0.635081	-0.00209931	5.35048	0.000203927	0.988606	1	Not reversible	Not hypometabolic	Not torpor-specific	Not significant
Arg1	11846	L2__chr10_-_24927453	NM_007482	ENSMUST00000020161	1.47026	3.11278	1.3434	0.246435	0.670824	0.048541	3.11278	0.0020605	0.963794	1	-4.24421	3.11278	61.4495	4.54252e-15	3.81869e-13	-2.69033	3.11278	15.1055	0.000101666	0.00178883	-0.453414	3.11278	0.148597	0.69988	1	Not reversible	Down-regulated	Not torpor-specific	Not significant
Arglu1	234023	L2__chr8_-_8690533	NM_176849	ENSMUST00000048545	0.151503	5.52573	0.920408	0.337368	0.768744	-0.566701	5.52573	10.8001	0.00101495	0.0134719	0.455536	5.52573	6.94767	0.00839285	0.0515761	-0.00942293	5.52573	0.00385391	0.950499	1	-0.355805	5.52573	4.38478	0.0362612	0.75585	Not reversible	Not hypometabolic	Not torpor-specific	Not significant
Arhgap10	78514	L2__chr8_-_77517914	NM_030113	ENSMUST00000076316	-0.10047	5.68023	0.56816	0.450991	0.855679	0.269917	5.68023	4.2794	0.0385769	0.214331	0.136039	5.68023	0.888854	0.345788	0.665399	-0.350133	5.68023	7.74578	0.00538382	0.0455271	-0.126591	5.68023	0.76958	0.380347	1	Not reversible	Not hypometabolic	Not torpor-specific	Not significant
Arhgap11a	228482	L2__chr2_-_113848713	NM_181416	ENSMUST00000102545	0.430998	1.99478	0.184851	0.667237	0.969937	-0.672672	1.99478	0.40858	0.522691	0.876756	-2.06347	1.99478	9.13737	0.00250441	0.0193095	-0.418087	1.99478	0.232321	0.629808	0.899363	0.194272	1.99478	0.0426109	0.83646	1	Not reversible	Not hypometabolic	Not torpor-specific	Not significant
Arhgap12	75415	L2__chr18_-_6135957	NM_001039692	ENSMUST00000062584	0.0431237	4.03167	0.0270064	0.869466	1	0.121847	4.03167	0.224478	0.635649	0.93142	0.135287	4.03167	0.239633	0.624472	0.875398	-0.172644	4.03167	0.479648	0.488582	0.824848	-0.0235609	4.03167	0.00755796	0.930722	1	Not reversible	Not hypometabolic	Not torpor-specific	Not significant
Arhgap17	70497	L2__chr7_-_123369885	NM_001122640	ENSMUST00000098060	-0.168086	4.10197	0.569318	0.45053	0.8554	0.157804	4.10197	0.488884	0.484426	0.851984	-0.0563025	4.10197	0.0572124	0.810957	0.961623	-0.377523	4.10197	3.17449	0.0747964	0.306282	-0.15408	4.10197	0.393649	0.530388	1	Not reversible	Not hypometabolic	Not torpor-specific	Not significant
Arhgap18	73910	L2__chr10_+_26772497	NM_176837	NA	-0.514395	2.98458	1.40954	0.235133	0.656615	0.65822	2.98458	2.38386	0.122595	0.434717	-0.855372	2.98458	4.15477	0.0415175	0.167397	-0.976926	2.98458	6.15873	0.0130765	0.0900373	0.0715054	2.98458	0.0215149	0.883385	1	Not reversible	Not hypometabolic	Not torpor-specific	Not significant
Arhgap20	244867	L2__chr9_+_51765348	NM_175535	ENSMUST00000065496	-0.638175	4.40617	4.58168	0.0323156	0.20128	0.355596	4.40617	1.25089	0.263382	0.64876	-0.0334242	4.40617	0.00934675	0.922982	0.992495	-0.477472	4.40617	2.46304	0.116553	0.403855	-0.57677	4.40617	2.19808	0.138183	1	Not reversible	Not hypometabolic	Not torpor-specific	Not significant
Arhgap21	71435	L2__chr2_-_20968602	NM_001081364	ENSMUST00000114594	0.251183	2.99274	0.43028	0.511852	0.896129	-0.182768	2.99274	0.228457	0.63267	0.931116	0.335345	2.99274	0.693088	0.405116	0.723997	-0.381716	2.99274	1.28639	0.256714	0.621035	-0.135946	2.99274	0.122389	0.726458	1	Not reversible	Not hypometabolic	Not torpor-specific	Not significant
Arhgap24	231532	L2__chr5_+_102768874	NM_001286468	NA	0.742211	4.83584	17.6895	2.60053e-05	0.00069975	-1.07933	4.83584	32.164	1.41694e-08	7.03657e-07	0.161918	4.83584	0.979406	0.322345	0.640852	0.623377	4.83584	13.3443	0.00025921	0.00403627	-0.0529215	4.83584	0.108709	0.741618	1	Up-regulated	Not hypometabolic	Not torpor-specific	Not significant
Arhgap24	231532	L2__chr5_+_102481550	NM_029270	ENSMUST00000070000	0.10296	3.35001	0.102532	0.748812	0.992399	-0.325823	3.35001	0.922708	0.336765	0.728223	0.108237	3.35001	0.105591	0.745221	0.935298	-0.203561	3.35001	0.459392	0.497908	0.830191	-0.0836507	3.35001	0.0634228	0.801166	1	Not reversible	Not hypometabolic	Not torpor-specific	Not significant
Arhgap26	71302	L2__chr18_+_38993196	NM_175164	NA	0.694744	3.93989	8.04709	0.00455769	0.0498118	-0.771978	3.93989	9.42471	0.00214081	0.0247618	0.328619	3.93989	1.92834	0.16494	0.432332	0.155606	3.93989	0.505718	0.476998	0.81552	-0.422066	3.93989	3.05705	0.0803874	0.983185	Up-regulated	Not hypometabolic	Not torpor-specific	Not significant
Arhgap28	268970	L2__chr17_-_68004121	NM_172964	ENSMUST00000024840	-0.373581	2.29942	0.280654	0.596273	0.941093	0.314899	2.29942	0.191134	0.661974	0.943297	-0.702177	2.29942	1.04429	0.306827	0.622774	-0.587937	2.29942	0.76468	0.381868	0.744292	0.115843	2.29942	0.0229702	0.879535	1	Not reversible	Not hypometabolic	Not torpor-specific	Not significant
Arhgap29	214137	L2__chr3_+_121967826	NM_001356524	NA	-0.268458	4.16201	1.54324	0.214137	0.631651	0.236994	4.16201	1.1625	0.280947	0.670167	-0.299277	4.16201	1.81587	0.177806	0.452143	-0.453741	4.16201	4.82792	0.0280025	0.157347	0.250503	4.16201	1.24388	0.264725	1	Not reversible	Not hypometabolic	Not torpor-specific	Not significant
Arhgap29	214137	L2__chr3_+_121953252	NM_172525	NA	0.203153	4.32263	0.924674	0.336251	0.768535	-0.254002	4.32263	1.38578	0.239119	0.62032	0.0681545	4.32263	0.102309	0.749076	0.935933	-0.17945	4.32263	0.852052	0.355973	0.719214	0.124944	4.32263	0.369045	0.543525	1	Not reversible	Not hypometabolic	Not torpor-specific	Not significant
Arhgap31	12549	L2__chr16_-_38712853	NM_020260	ENSMUST00000023487	0.193585	4.72452	1.01932	0.31268	0.746	-0.255587	4.72452	1.69619	0.192787	0.558653	0.242105	4.72452	1.46047	0.226855	0.525922	-0.37307	4.72452	4.79498	0.0285429	0.15899	-0.0853616	4.72452	0.192127	0.661152	1	Not reversible	Not hypometabolic	Not torpor-specific	Not significant
Arhgap33	233071	L2__chr7_-_30535019	NM_001289670	ENSMUST00000044338	0.196806	1.68978	0.0324984	0.856938	1	-0.0479815	1.68978	0.00196844	0.964612	1	-0.0683651	1.68978	0.00394843	0.949897	1	-0.416593	1.68978	0.177128	0.673853	0.917931	-0.828868	1.68978	0.452596	0.501105	1	Not reversible	Not hypometabolic	Not torpor-specific	Not significant
Arhgap35	232906	L2__chr7_-_16614681	NM_172739	ENSMUST00000075845	0.146793	4.44734	0.430578	0.511705	0.896129	-0.136686	4.44734	0.366353	0.544999	0.887022	-0.0408237	4.44734	0.0334177	0.854951	0.974597	0.140778	4.44734	0.405497	0.524264	0.844961	-0.306157	4.44734	1.63827	0.200563	1	Not reversible	Not hypometabolic	Not torpor-specific	Not significant
Arhgap36	75404	L2__chrX_+_49470560	NM_001081123	NA	-0.238561	2.79873	0.0474469	0.827567	1	0.0601125	2.79873	0.00322136	0.954739	1	0.0876255	2.79873	0.00728924	0.931962	0.99435	-0.595316	2.79873	0.272438	0.601701	0.885167	0.580682	2.79873	0.239966	0.624231	1	Not reversible	Not hypometabolic	Not torpor-specific	Not significant
Arhgap39	223666	L2__chr15_-_76818167	NM_001168288	ENSMUST00000036176	0.102369	2.4354	0.0206453	0.885749	1	-0.374538	2.4354	0.245485	0.620272	0.925346	0.0714906	2.4354	0.00950581	0.922331	0.992417	-0.125857	2.4354	0.0345373	0.852569	0.978893	-0.149474	2.4354	0.0402587	0.840976	1	Not reversible	Not hypometabolic	Not torpor-specific	Not significant
Arhgap42	71544	L2__chr9_-_9239028	NM_027823	ENSMUST00000093893	0.0604171	3.70455	0.0474513	0.827559	1	-0.192222	3.70455	0.446681	0.503916	0.866391	0.189682	3.70455	0.415707	0.519087	0.812335	-0.447566	3.70455	3.22192	0.0726582	0.300976	-0.0935398	3.70455	0.104491	0.746505	1	Not reversible	Not hypometabolic	Not torpor-specific	Not significant
Arhgap44	216831	L2__chr11_-_65162938	NM_001099288	ENSMUST00000047463	-0.0137753	3.25138	0.00189274	0.965298	1	-0.0883805	3.25138	0.0732918	0.786603	0.982261	0.581219	3.25138	2.50969	0.113148	0.338917	0.297389	3.25138	0.801755	0.370569	0.73361	-0.530767	3.25138	2.12497	0.144915	1	Not reversible	Not hypometabolic	Not torpor-specific	Not significant
Arhgap5	11855	L2__chr12_+_52504070	NA	ENSMUST00000110725	0.242205	4.91107	1.7243	0.189141	0.591617	-0.4661	4.91107	5.73072	0.0166706	0.120122	0.260077	4.91107	1.8424	0.17467	0.447352	0.103034	4.91107	0.336083	0.562099	0.867601	-0.167901	4.91107	0.792593	0.373317	1	Not reversible	Not hypometabolic	Not torpor-specific	Not significant
Arhgdia	192662	L2__chr11_-_120581604	NM_133796	ENSMUST00000067936	-0.151122	5.62958	1.45989	0.226948	0.647374	0.181275	5.62958	2.07849	0.149388	0.487638	-0.580391	5.62958	23.7742	1.08325e-06	2.57062e-05	-0.0274596	5.62958	0.046959	0.828442	0.972121	0.150584	5.62958	1.3502	0.245242	1	Not reversible	Not hypometabolic	Not torpor-specific	Not significant
Arhgdib	11857	L2__chr6_-_136941707	NM_001301308	ENSMUST00000032344	-0.652836	2.71366	1.57175	0.209953	0.625086	0.676688	2.71366	1.6679	0.196541	0.565148	-1.32878	2.71366	7.86017	0.00505356	0.0345555	-0.579861	2.71366	1.23178	0.267062	0.630981	0.306638	2.71366	0.284893	0.593512	1	Not reversible	Not hypometabolic	Not torpor-specific	Not significant
Arhgdig	14570	L2__chr17_-_26201341	NM_008113	NA	0.163999	2.15388	0.0416452	0.838298	1	0.287787	2.15388	0.14656	0.701844	0.959322	-0.633625	2.15388	0.768176	0.380782	0.700961	0.175899	2.15388	0.0487496	0.825254	0.970509	-0.176304	2.15388	0.0445586	0.832818	1	Not reversible	Not hypometabolic	Not torpor-specific	Not significant
Arhgef1	16801	L2__chr7_+_24904342	NM_001130152	NA	-0.220921	3.07854	0.357104	0.550119	0.915551	0.184012	3.07854	0.238999	0.62493	0.927195	-0.188071	3.07854	0.239065	0.624882	0.875398	-0.204491	3.07854	0.310465	0.577395	0.875254	0.227158	3.07854	0.352683	0.552598	1	Not reversible	Not hypometabolic	Not torpor-specific	Not significant
Arhgef1	16801	L2__chr7_+_24903034	NM_001130150	ENSMUST00000047873	0.226293	4.0078	0.708401	0.399975	0.820099	-0.178163	4.0078	0.437116	0.508518	0.867665	-0.126821	4.0078	0.237784	0.625811	0.87615	-0.483033	4.0078	4.31082	0.0378707	0.19192	-0.120493	4.0078	0.194439	0.659247	1	Not reversible	Not hypometabolic	Not torpor-specific	Not significant
Arhgef10	234094	L2__chr8_+_14911707	NM_001037736	ENSMUST00000084207	-0.101472	3.03746	0.0461309	0.829938	1	-0.10301	3.03746	0.0430918	0.835552	0.989219	-0.00516404	3.03746	0.000107716	0.991719	1	-0.156696	3.03746	0.114647	0.734915	0.941067	0.191675	3.03746	0.158581	0.690466	1	Not reversible	Not hypometabolic	Not torpor-specific	Not significant
Arhgef10l	72754	L2__chr4_-_140648723	NM_001112723	NA	-0.107243	3.07041	0.0746584	0.784671	0.999522	0.160484	3.07041	0.166817	0.682956	0.953145	0.210986	3.07041	0.239432	0.624617	0.875398	-0.175232	3.07041	0.208769	0.647734	0.906965	-0.258732	3.07041	0.352262	0.552835	1	Not reversible	Not hypometabolic	Not torpor-specific	Not significant
Arhgef11	213498	L2__chr3_+_87617589	NM_001003912	ENSMUST00000039476	0.294032	4.2255	1.34156	0.24676	0.671283	-0.675957	4.2255	5.9956	0.0143416	0.107022	0.427717	4.2255	2.51595	0.112699	0.338142	-0.1425	4.2255	0.37968	0.537775	0.854989	-0.489479	4.2255	3.20555	0.0733887	0.951538	Not reversible	Not hypometabolic	Not torpor-specific	Not significant
Arhgef12	69632	L2__chr9_-_43105988	NM_001359232	NA	0.308641	5.41206	3.26338	0.0708428	0.339739	-0.608261	5.41206	11.4723	0.000706396	0.00997329	0.674965	5.41206	13.3757	0.000254907	0.00295371	0.151196	5.41206	0.82751	0.362994	0.725874	-0.320455	5.41206	3.34751	0.0673068	0.929021	Not reversible	Not hypometabolic	Not torpor-specific	Not significant
Arhgef15	442801	L2__chr11_-_68957452	NA	ENSMUST00000065040	-0.531559	3.04246	2.01841	0.155402	0.537741	0.328667	3.04246	0.699693	0.402887	0.78681	-0.0835781	3.04246	0.0394366	0.842586	0.969954	-0.798888	3.04246	5.14057	0.0233729	0.138483	0.344008	3.04246	0.734851	0.391315	1	Not reversible	Not hypometabolic	Not torpor-specific	Not significant
Arhgef17	207212	L2__chr7_-_100932162	NM_001081116	ENSMUST00000107032	0.192126	3.96292	0.678788	0.410004	0.825989	-0.178015	3.96292	0.572686	0.449194	0.823937	0.0633445	3.96292	0.0723637	0.787926	0.950507	-0.0820351	3.96292	0.140245	0.708037	0.931144	-0.245478	3.96292	1.00935	0.315058	1	Not reversible	Not hypometabolic	Not torpor-specific	Not significant
Arhgef18	102098	L2__chr8_+_3393035	NM_133962	ENSMUST00000004684	0.307812	3.51014	0.905964	0.341188	0.77124	-0.183145	3.51014	0.328572	0.566501	0.898582	-0.313194	3.51014	1.10968	0.292153	0.607938	-0.0302556	3.51014	0.0101547	0.919733	0.998104	0.0952872	3.51014	0.094123	0.759	1	Not reversible	Not hypometabolic	Not torpor-specific	Not significant
Arhgef2	16800	L2__chr3_+_88621156	NM_008487	NA	0.247218	4.09865	0.993619	0.318859	0.751425	-0.110566	4.09865	0.204624	0.651014	0.938154	-0.158086	4.09865	0.443058	0.50565	0.802168	-0.138286	4.09865	0.367459	0.544392	0.858296	-0.0602912	4.09865	0.0590223	0.808048	1	Not reversible	Not hypometabolic	Not torpor-specific	Not significant
Arhgef2	16800	L2__chr3_+_88616204	NM_001198911	NA	0.148364	5.0347	0.833025	0.361399	0.789935	0.482689	5.0347	10.9778	0.000922091	0.012367	0.510703	5.0347	8.01506	0.004639	0.0322001	0.220106	5.0347	1.82283	0.176977	0.511936	0.0849576	5.0347	0.278003	0.598013	1	Not reversible	Not hypometabolic	Not torpor-specific	Not significant
Arhgef25	52666	L2__chr10_-_127188794	NM_001358557	NA	0.108552	2.20654	0.0236598	0.877754	1	0.204704	2.20654	0.0919509	0.761712	0.975919	-0.43036	2.20654	0.421699	0.516091	0.810022	-0.650811	2.20654	1.13655	0.286383	0.653907	-0.177763	2.20654	0.0575701	0.810378	1	Not reversible	Not hypometabolic	Not torpor-specific	Not significant
Arhgef25	52666	L2__chr10_-_127190027	NM_028027	ENSMUST00000019611	-0.218791	3.17257	0.368635	0.543749	0.913287	0.168586	3.17257	0.210076	0.646708	0.936412	-0.379374	3.17257	1.10221	0.293781	0.609571	-0.330944	3.17257	0.898015	0.343315	0.707173	0.115027	3.17257	0.091267	0.762573	1	Not reversible	Not hypometabolic	Not torpor-specific	Not significant
Arhgef40	268739	L2__chr14_+_51984842	NM_001145921	ENSMUST00000093813	0.168087	3.33105	0.206733	0.64934	0.963513	-0.150729	3.33105	0.163568	0.685892	0.954157	-0.421053	3.33105	1.51605	0.218218	0.513009	-0.455653	3.33105	1.96036	0.161475	0.48722	-0.246426	3.33105	0.401049	0.526548	1	Not reversible	Not hypometabolic	Not torpor-specific	Not significant
Arhgef5	54324	L2__chr6_+_43265654	NM_133674	ENSMUST00000031750	0.383884	2.76817	0.552925	0.457125	0.861465	-0.405522	2.76817	0.598111	0.4393	0.814126	0.245153	2.76817	0.22141	0.637967	0.883886	-0.0672673	2.76817	0.0204772	0.886212	0.990207	-0.24343	2.76817	0.217612	0.640866	1	Not reversible	Not hypometabolic	Not torpor-specific	Not significant
Arhgef6	73341	L2__chrX_-_57326170	NM_001358573	NA	-0.328418	4.43987	2.67522	0.101921	0.422027	0.399681	4.43987	3.98377	0.0459405	0.239808	-0.0308056	4.43987	0.0196385	0.888551	0.985174	-0.216594	4.43987	1.13847	0.285975	0.653208	0.0381491	4.43987	0.0300892	0.862288	1	Not reversible	Not hypometabolic	Not torpor-specific	Not significant
Arhgef7	54126	L2__chr8_+_11758333	NM_001113518	NA	0.0389624	4.44602	0.0380442	0.845354	1	-0.0457212	4.44602	0.0510898	0.821178	0.98784	-0.206735	4.44602	1.1	0.294266	0.610066	0.129851	4.44602	0.417021	0.518427	0.842391	0.00561178	4.44602	0.000747137	0.978193	1	Not reversible	Not hypometabolic	Not torpor-specific	Not significant
Arhgef7	54126	L2__chr8_+_11728151	NM_001113517	ENSMUST00000033908	-0.0926933	4.03036	0.121707	0.72719	0.988371	0.0387235	4.03036	0.0203503	0.886563	0.998514	0.0059044	4.03036	0.000444425	0.983181	1	-0.111351	4.03036	0.180624	0.670838	0.916261	-0.287818	4.03036	0.944235	0.331191	1	Not reversible	Not hypometabolic	Not torpor-specific	Not significant
Arhgef9	236915	L2__chrX_-_95166420	NM_001033329	NA	-0.256786	3.29221	0.587338	0.44345	0.850288	0.27442	3.29221	0.660597	0.416349	0.796651	0.0711221	3.29221	0.0371937	0.847071	0.971737	-0.259159	3.29221	0.611295	0.4343	0.785028	-0.123399	3.29221	0.10934	0.740897	1	Not reversible	Not hypometabolic	Not torpor-specific	Not significant
Arid1a	93760	L2__chr4_-_133753983	NM_001080819	NA	0.233685	3.61888	0.670645	0.412827	0.8291	-0.235703	3.61888	0.666351	0.414327	0.795502	0.00822223	3.61888	0.000844661	0.976814	1	-0.0785994	3.61888	0.0871965	0.767772	0.953009	-0.245445	3.61888	0.684621	0.408	1	Not reversible	Not hypometabolic	Not torpor-specific	Not significant
Arid1b	239985	L2__chr17_+_4995937	NM_001085355	ENSMUST00000092723	0.416659	4.75607	3.80439	0.0511185	0.273953	-0.681272	4.75607	8.98829	0.00271714	0.0300498	0.674458	4.75607	8.4201	0.00371095	0.0265315	0.152596	4.75607	0.576254	0.447784	0.794729	-0.561142	4.75607	6.06263	0.0138072	0.489785	Not reversible	Not hypometabolic	Not torpor-specific	Not significant
Arid1b	239985	L2__chr17_+_4994324	NA	ENSMUST00000092723	0.0555418	3.12904	0.0238475	0.877274	1	-0.166466	3.12904	0.200862	0.654026	0.939163	0.344049	3.12904	0.765875	0.381496	0.701573	-0.520415	3.12904	2.65376	0.103305	0.375112	-0.166677	3.12904	0.19154	0.661638	1	Not reversible	Not hypometabolic	Not torpor-specific	Not significant
Arid2	77044	L2__chr15_+_96286902	NM_175251	ENSMUST00000096250	0.100279	2.50664	0.0332045	0.855409	1	-0.521655	2.50664	0.753015	0.385523	0.771853	0.740178	2.50664	1.33472	0.247967	0.552939	-0.134973	2.50664	0.0669515	0.795828	0.964511	-0.56852	2.50664	0.835153	0.360787	1	Not reversible	Not hypometabolic	Not torpor-specific	Not significant
Arid2	77044	L2__chr15_+_96287542	NM_175251	ENSMUST00000096250	0.00596323	3.24943	0.000282371	0.986593	1	0.0352222	3.24943	0.00978349	0.921209	1	0.0411801	3.24943	0.0124123	0.911291	0.990188	-0.444785	3.24943	1.89981	0.168099	0.496488	-0.058717	3.24943	0.0249722	0.874436	1	Not reversible	Not hypometabolic	Not torpor-specific	Not significant
Arid4a	238247	L2__chr12_+_71016034	NM_001081195	ENSMUST00000046305	0.175883	3.86415	0.494913	0.481744	0.876406	-0.165152	3.86415	0.428292	0.512828	0.870425	0.0185493	3.86415	0.00545836	0.941105	0.996445	-0.274385	3.86415	1.45882	0.227118	0.585059	-0.0620306	3.86415	0.059801	0.806811	1	Not reversible	Not hypometabolic	Not torpor-specific	Not significant
Arid4b	94246	L2__chr13_+_14063788	NM_194262	ENSMUST00000039538	0.0799344	4.76611	0.221364	0.638002	0.956616	-0.286294	4.76611	2.5657	0.109204	0.408578	0.247048	4.76611	1.85139	0.173622	0.445616	-0.00282594	4.76611	0.000291632	0.986375	1	0.0553974	4.76611	0.104224	0.746818	1	Not reversible	Not hypometabolic	Not torpor-specific	Not significant
Arid5a	214855	L2__chr1_+_36307751	NM_001172205	ENSMUST00000097778	1.50556	5.23546	45.652	1.41244e-11	1.59358e-09	-1.59109	5.23546	49.2496	2.25384e-12	2.10065e-10	0.760917	5.23546	13.4208	0.000248852	0.00288875	1.42884	5.23546	42.4204	7.36198e-11	4.90621e-09	-0.25316	5.23546	1.6544	0.198361	1	Up-regulated	Up-regulated	Up-regulated	Not significant
Arih1	23806	L2__chr9_-_59486657	NM_019927	ENSMUST00000026264	0.354948	6.58487	8.46799	0.0036145	0.0424176	-0.394203	6.58487	10.1947	0.00140847	0.0177779	0.413205	6.58487	10.8354	0.000995791	0.00899429	0.196042	6.58487	2.71839	0.0991983	0.365026	-0.274593	6.58487	4.96571	0.0258546	0.670334	Up-regulated	Not hypometabolic	Not torpor-specific	Not significant
Arih2	23807	L2__chr9_-_108649398	NM_001357283	ENSMUST00000013338	0.419409	6.23812	13.7279	0.000211298	0.00422661	-0.242926	6.23812	4.79539	0.0285361	0.17486	0.256067	6.23812	5.08078	0.0241924	0.113688	0.424005	6.23812	14.2782	0.000157677	0.00262438	-0.126678	6.23812	1.29924	0.254353	1	Not reversible	Not hypometabolic	Not torpor-specific	Not significant
Arl1	104303	L2__chr10_+_88731410	NM_025859	ENSMUST00000080379	-0.0129795	7.52394	0.0249166	0.874575	1	0.0789769	7.52394	0.924502	0.336296	0.728223	-0.158298	7.52394	3.67702	0.0551672	0.204661	0.00346289	7.52394	0.00178867	0.966265	1	-0.0698747	7.52394	0.672774	0.412086	1	Not reversible	Not hypometabolic	Not torpor-specific	Not significant
Arl13b	68146	L2__chr16_-_62846967	NM_026577	ENSMUST00000089289	0.378161	3.68584	1.94929	0.162663	0.549271	-0.586693	3.68584	4.23663	0.0395607	0.217448	0.197865	3.68584	0.533189	0.465269	0.774079	0.619251	3.68584	4.87992	0.0271709	0.154429	0.216272	3.68584	0.744186	0.388323	1	Not reversible	Not hypometabolic	Not torpor-specific	Not significant
Arl14ep	212772	L2__chr2_-_106974398	NM_001025102	ENSMUST00000028536	-0.133387	3.8194	0.238685	0.625157	0.953211	0.244302	3.8194	0.816875	0.366095	0.754482	-0.174173	3.8194	0.386493	0.534149	0.821797	-0.0704755	3.8194	0.0664441	0.796586	0.964511	-0.0747508	3.8194	0.0644556	0.799587	1	Not reversible	Not hypometabolic	Not torpor-specific	Not significant
Arl15	218639	L2__chr13_+_113794545	NM_172595	ENSMUST00000091201	-0.153352	3.27167	0.169863	0.680234	0.974591	-0.115276	3.27167	0.0848477	0.770832	0.978212	0.342927	3.27167	0.657896	0.417304	0.734752	-0.590885	3.27167	3.03303	0.0815855	0.323877	-0.149859	3.27167	0.13465	0.713659	1	Not reversible	Not hypometabolic	Not torpor-specific	Not significant
Arl2	56327	L2__chr19_-_6141138	NM_019722	ENSMUST00000025893	-0.00174293	5.52716	0.000177534	0.989369	1	0.128736	5.52716	0.994383	0.318673	0.709868	-0.0784115	5.52716	0.345853	0.55647	0.83689	0.175192	5.52716	1.71326	0.190563	0.532912	0.0399824	5.52716	0.0882669	0.766392	1	Not reversible	Not hypometabolic	Not torpor-specific	Not significant
Arl2bp	107566	L2__chr8_+_94666627	NM_024191	ENSMUST00000034228	0.0623833	5.77239	0.202548	0.652672	0.963931	-0.177101	5.77239	1.54219	0.214293	0.588687	0.239153	5.77239	2.64258	0.104035	0.321318	0.0699639	5.77239	0.258767	0.610969	0.891155	-0.382597	5.77239	6.42403	0.0112586	0.454647	Not reversible	Not hypometabolic	Not torpor-specific	Not significant
Arl3	56350	L2__chr19_-_46573194	NM_001355233	ENSMUST00000026009	-0.0877025	5.76399	0.514693	0.473114	0.871373	-0.0290053	5.76399	0.052758	0.818332	0.987372	-0.0696316	5.76399	0.301758	0.582782	0.851016	-0.041921	5.76399	0.118018	0.731194	0.939794	0.0910557	5.76399	0.518556	0.471459	1	Not reversible	Not hypometabolic	Not torpor-specific	Not significant
Arl4a	11861	L2__chr12_-_40037377	NM_007487	NA	0.853322	4.44272	17.8294	2.41623e-05	0.000655645	-1.15149	4.44272	28.3405	1.01747e-07	4.15452e-06	0.775892	4.44272	14.1262	0.000170947	0.00209801	1.19071	4.44272	31.3045	2.20565e-08	9.18091e-07	0.412069	4.44272	6.26724	0.0122991	0.470531	Up-regulated	Up-regulated	Up-regulated	Not significant
Arl4a	11861	L2__chr12_-_40038009	NM_001039515	ENSMUST00000101472	0.309704	3.67781	0.957869	0.327724	0.760179	-0.364987	3.67781	1.27323	0.259161	0.644994	0.408593	3.67781	1.49758	0.221045	0.51699	0.485692	3.67781	2.25386	0.133282	0.437375	-0.221948	3.67781	0.472677	0.491758	1	Not reversible	Not hypometabolic	Not torpor-specific	Not significant
Arl4c	320982	L2__chr1_-_88702170	NM_177305	ENSMUST00000051236	-0.289854	2.45287	0.255147	0.613474	0.948264	0.565525	2.45287	1.0511	0.305254	0.695229	-1.66835	2.45287	13.2149	0.000277727	0.00317804	-0.637274	2.45287	1.42791	0.232106	0.591991	-0.309197	2.45287	0.217258	0.641137	1	Not reversible	Not hypometabolic	Not torpor-specific	Not significant
Arl5a	75423	L2__chr2_-_52424847	NM_182994	ENSMUST00000036541	-0.159884	5.39197	0.96084	0.326975	0.75943	-0.209635	5.39197	1.41383	0.234422	0.614529	0.354728	5.39197	3.66849	0.0554505	0.205416	0.144094	5.39197	0.712991	0.398453	0.756852	-0.520919	5.39197	7.41463	0.00646955	0.346856	Not reversible	Not hypometabolic	Not torpor-specific	Not significant
Arl5b	75869	L2__chr2_+_15055319	NM_029466	NA	-0.085432	4.59051	0.201115	0.653822	0.963931	-0.078886	4.59051	0.157484	0.691484	0.955294	0.0010051	4.59051	2.51647e-05	0.995997	1	-0.0520193	4.59051	0.0751881	0.783927	0.961098	-0.0129502	4.59051	0.00414271	0.94868	1	Not reversible	Not hypometabolic	Not torpor-specific	Not significant
Arl6ip1	54208	L2__chr7_-_118129575	NM_019419	ENSMUST00000032888	0.0147805	4.77767	0.00652848	0.935602	1	-0.0788024	4.77767	0.17707	0.673904	0.948747	-0.514646	4.77767	9.07213	0.00259534	0.0198183	0.0733013	4.77767	0.160401	0.688788	0.924952	0.178472	4.77767	0.954585	0.328555	1	Not reversible	Not hypometabolic	Not torpor-specific	Not significant
Arl6ip4	65105	L2__chr5_+_124116101	NM_144509	ENSMUST00000031351	-0.234776	5.16567	2.88499	0.0894086	0.390681	0.155768	5.16567	1.20524	0.272277	0.659768	0.0746834	5.16567	0.242286	0.62256	0.874648	-0.0850001	5.16567	0.364724	0.545894	0.859054	-0.0835819	5.16567	0.301276	0.583083	1	Not reversible	Not hypometabolic	Not torpor-specific	Not significant
Arl6ip5	65106	L2__chr6_+_97210792	NM_022992	ENSMUST00000044681	-0.26573	6.85898	5.86523	0.0154429	0.122293	0.472297	6.85898	19.155	1.20523e-05	0.000289209	-0.129287	6.85898	1.29504	0.255121	0.561985	0.0374026	6.85898	0.109725	0.740458	0.944115	0.163336	6.85898	2.08601	0.148654	1	Not reversible	Not hypometabolic	Not torpor-specific	Not significant
Arl6ip6	65103	L2__chr2_+_53191471	NM_022989	ENSMUST00000028336	-0.140526	3.28169	0.22568	0.634746	0.95582	-0.262029	3.28169	0.658793	0.416986	0.797395	0.00674635	3.28169	0.000459617	0.982896	1	-0.186111	3.28169	0.411198	0.521362	0.843625	0.117919	3.28169	0.14674	0.701671	1	Not reversible	Not hypometabolic	Not torpor-specific	Not significant
Arl6ip6	65103	L2__chr2_+_53192107	NM_022989	ENSMUST00000028336	0.235705	2.8322	0.352104	0.552925	0.918115	-0.191282	2.8322	0.230463	0.631181	0.929713	0.158542	2.8322	0.153056	0.695631	0.915966	0.330693	2.8322	0.683604	0.408348	0.76472	-0.00710868	2.8322	0.000324694	0.985623	1	Not reversible	Not hypometabolic	Not torpor-specific	Not significant
Arl8a	68724	L2__chr1_+_135146812	NM_026823	ENSMUST00000027684	0.452189	4.52876	3.99267	0.0456987	0.254669	-0.671024	4.52876	7.90612	0.00492678	0.0473251	0.476727	4.52876	4.09777	0.0429397	0.171679	0.610908	4.52876	7.01679	0.00807487	0.0620424	-0.334546	4.52876	2.12285	0.145116	1	Not reversible	Not hypometabolic	Not torpor-specific	Not significant
Arl8b	67166	L2__chr6_+_108783091	NM_026011	ENSMUST00000032196	0.335644	6.90665	10.7079	0.0010668	0.0160295	-0.30797	6.90665	8.94415	0.0027836	0.0305223	0.344712	6.90665	10.7463	0.00104486	0.00936513	0.365922	6.90665	12.789	0.000348669	0.00516657	-0.0644173	6.90665	0.404924	0.524557	1	Up-regulated	Up-regulated	Up-regulated	Not significant
Armc1	74252	L2__chr3_-_19163077	NM_001357689	ENSMUST00000029125	-0.118897	4.83786	0.516184	0.472474	0.871178	0.0909817	4.83786	0.292463	0.588646	0.912186	0.0426958	4.83786	0.0584593	0.808948	0.960994	-0.0534563	4.83786	0.103936	0.747157	0.947337	0.0756155	4.83786	0.191216	0.661906	1	Not reversible	Not hypometabolic	Not torpor-specific	Not significant
Armc10	67211	L2__chr5_+_21646019	NM_026034	ENSMUST00000072896	-0.022929	3.62769	0.00729006	0.931958	1	-0.0248921	3.62769	0.00825001	0.927628	1	-0.190943	3.62769	0.50389	0.477796	0.783754	0.0606342	3.62769	0.0504524	0.822278	0.970099	-0.23412	3.62769	0.64102	0.423342	1	Not reversible	Not hypometabolic	Not torpor-specific	Not significant
Armc8	74125	L2__chr9_-_99568671	NM_001166138	ENSMUST00000035043	0.0348512	4.14397	0.0190801	0.890137	1	0.0751768	4.14397	0.090521	0.763516	0.976917	0.190865	4.14397	0.503457	0.477985	0.783864	-0.278308	4.14397	1.39892	0.236905	0.596764	0.0312204	4.14397	0.0146152	0.903776	1	Not reversible	Not hypometabolic	Not torpor-specific	Not significant
Armcx1	78248	L2__chrX_+_134717985	NM_001166377	ENSMUST00000035748	-0.306292	2.29407	0.228649	0.632527	0.955552	0.534498	2.29407	0.739625	0.389781	0.775561	-0.426614	2.29407	0.433723	0.510168	0.805225	-0.344509	2.29407	0.299318	0.58431	0.877179	-0.175761	2.29407	0.058976	0.808122	1	Not reversible	Not hypometabolic	Not torpor-specific	Not significant
Armcx2	67416	L2__chrX_-_134808995	NM_001166397	ENSMUST00000035559	-0.494478	2.07038	0.40196	0.526079	0.904723	0.584791	2.07038	0.567602	0.451213	0.825065	-1.51258	2.07038	5.04343	0.0247194	0.115615	-0.715861	2.07038	0.926757	0.335707	0.699136	0.117862	2.07038	0.0187277	0.89115	1	Not reversible	Not hypometabolic	Not torpor-specific	Not significant
Armcx3	71703	L2__chrX_+_134756596	NM_001358520	ENSMUST00000081834	-0.237732	4.66385	1.82851	0.176304	0.569038	0.237583	4.66385	1.78636	0.181371	0.540393	-0.174221	4.66385	0.896344	0.343764	0.663464	-0.223939	4.66385	1.64781	0.199257	0.54459	0.247453	4.66385	1.85331	0.173399	1	Not reversible	Not hypometabolic	Not torpor-specific	Not significant
Armcx4	100503043	L2__chrX_+_134686560	NM_001202500	ENSMUST00000124226	-0.838998	3.26489	4.12987	0.0421326	0.241278	1.15972	3.26489	8.71604	0.00315423	0.03378	-0.570808	3.26489	1.62135	0.202903	0.491662	-0.828837	3.26489	4.09477	0.0430161	0.209603	-0.132011	3.26489	0.0663152	0.796779	1	Not reversible	Not hypometabolic	Not torpor-specific	Not significant
Armt1	73419	L2__chr10_+_4432603	NM_024261	ENSMUST00000095893	-0.128404	3.17041	0.148399	0.70007	0.980807	0.0726695	3.17041	0.045517	0.831056	0.988765	-0.17337	3.17041	0.257311	0.611974	0.868786	0.0830548	3.17041	0.0585708	0.808769	0.965957	-6.99155e-05	3.17041	3.902e-08	0.999842	1	Not reversible	Not hypometabolic	Not torpor-specific	Not significant
Arnt	11863	L2__chr3_+_95434408	NM_001037737	ENSMUST00000015666	0.315172	5.81367	7.22276	0.00719848	0.0694575	-0.264046	5.81367	5.05229	0.0245935	0.158251	0.19684	5.81367	2.7509	0.0971998	0.30639	0.379522	5.81367	10.4446	0.0012301	0.0145152	-0.0286206	5.81367	0.0618224	0.803638	1	Not reversible	Not hypometabolic	Not torpor-specific	Not significant
Arntl	11865	L2__chr7_+_113207548	NM_001243048	ENSMUST00000047321	0.470749	5.46219	11.8127	0.00058828	0.00978843	-1.08843	5.46219	48.9963	2.56442e-12	2.37292e-10	0.479072	5.46219	11.3797	0.000742526	0.00707959	0.328614	5.46219	6.19921	0.0127807	0.0883319	0.135522	5.46219	1.14562	0.284467	1	Up-regulated	Not hypometabolic	Not torpor-specific	Not significant
Arpc1a	56443	L2__chr5_+_145083877	NM_019767	ENSMUST00000031625	0.0634046	4.48631	0.0946064	0.758401	0.993208	0.0992308	4.48631	0.241085	0.623423	0.926027	-0.0195907	4.48631	0.00870958	0.925645	0.993087	-0.0796225	4.48631	0.160879	0.688348	0.924888	-0.210485	4.48631	0.916596	0.33837	1	Not reversible	Not hypometabolic	Not torpor-specific	Not significant
Arpc1b	11867	L2__chr5_+_145114253	NM_023142	ENSMUST00000085679	-0.190904	5.16196	1.30652	0.253025	0.679056	0.296006	5.16196	3.1988	0.0736925	0.322831	-1.14092	5.16196	63.0583	2.0068e-15	1.7801e-13	-0.247692	5.16196	2.29459	0.129825	0.430379	0.228388	5.16196	1.76782	0.183652	1	Not reversible	Not hypometabolic	Not torpor-specific	Not significant
Arpc2	76709	L2__chr1_+_74236514	NM_001357387	ENSMUST00000006467	0.123494	6.02566	0.834185	0.361065	0.789935	-0.194757	6.02566	1.99015	0.158325	0.504089	-0.452915	6.02566	12.7924	0.000348022	0.00380959	-0.37062	6.02566	8.94183	0.00278714	0.0277893	-0.0651238	6.02566	0.222979	0.636779	1	Not reversible	Down-regulated	Not torpor-specific	Not significant
Arpc3	56378	L2__chr5_+_122391913	NM_019824	ENSMUST00000031421	-0.00359076	5.49877	0.000627618	0.980013	1	-0.000282675	5.49877	3.79669e-06	0.998445	1	-0.463801	5.49877	11.6894	0.000628572	0.00619042	0.0664206	5.49877	0.213571	0.643982	0.904797	0.116518	5.49877	0.642586	0.422776	1	Not reversible	Not hypometabolic	Not torpor-specific	Not significant
Arpc4	68089	L2__chr6_+_113378179	NM_001170485	ENSMUST00000156898	-0.191661	3.08633	0.321818	0.570517	0.929766	0.158689	3.08633	0.213117	0.644335	0.935377	-0.594282	3.08633	3.37576	0.0661619	0.234881	-0.160256	3.08633	0.227036	0.633731	0.901102	0.140146	3.08633	0.157199	0.691748	1	Not reversible	Not hypometabolic	Not torpor-specific	Not significant
Arpc5	67771	L2__chr1_+_152766630	NM_026369	ENSMUST00000077755	0.00621455	5.04386	0.0010766	0.973825	1	0.116235	5.04386	0.385926	0.534449	0.882471	-0.721101	5.04386	17.9413	2.27821e-05	0.000383037	-0.038654	5.04386	0.0432705	0.835217	0.974023	0.000903114	5.04386	2.12198e-05	0.996325	1	Not reversible	Not hypometabolic	Not torpor-specific	Not significant
Arpc5l	74192	L2__chr2_+_39008137	NM_028809	NA	0.0064402	7.44017	0.00565048	0.94008	1	0.161848	7.44017	3.67616	0.0551957	0.266758	0.403437	7.44017	18.9119	1.36896e-05	0.000241863	-0.0300516	7.44017	0.12582	0.722806	0.937057	-0.0311482	7.44017	0.125398	0.723253	1	Not reversible	Not hypometabolic	Not torpor-specific	Not significant
Arpin	70420	L2__chr7_-_79935284	NM_027420	ENSMUST00000048731	-0.316201	3.53171	1.16089	0.28128	0.71428	0.511506	3.53171	3.20138	0.0735762	0.322432	-0.679985	3.53171	5.77813	0.0162268	0.0848065	-0.262758	3.53171	0.802008	0.370494	0.73358	0.110552	3.53171	0.122272	0.726583	1	Not reversible	Not hypometabolic	Not torpor-specific	Not significant
Arpp19	59046	L2__chr9_+_75037692	NM_001357880	ENSMUST00000007800	0.000551914	6.65384	2.86398e-05	0.99573	1	0.0807774	6.65384	0.613646	0.433418	0.80862	0.293565	6.65384	7.00031	0.00814954	0.0503216	0.301029	6.65384	7.87958	0.0049996	0.0433029	-0.123	6.65384	1.29452	0.255217	1	Not reversible	Not hypometabolic	Not torpor-specific	Not significant
Arpp21	74100	L2__chr9_-_112187928	NM_001177620	NA	-0.382443	4.47541	4.12654	0.0422156	0.241645	0.548357	4.47541	8.84595	0.0029374	0.0318573	0.181655	4.47541	0.701064	0.402426	0.721294	-0.34502	4.47541	3.37959	0.0660086	0.282647	-0.228178	4.47541	1.08235	0.298172	1	Not reversible	Not hypometabolic	Not torpor-specific	Not significant
Arrb1	109689	L2__chr7_+_99535722	NM_177231	ENSMUST00000032995	-0.167322	3.23316	0.234868	0.627938	0.953884	0.0183793	3.23316	0.00262007	0.959177	1	-0.399434	3.23316	1.36771	0.242205	0.546246	-0.418001	3.23316	1.64415	0.199757	0.545157	0.106299	3.23316	0.0862746	0.768968	1	Not reversible	Not hypometabolic	Not torpor-specific	Not significant
Arrb2	216869	L2__chr11_+_70432643	NM_001271358	ENSMUST00000079056	0.00780843	2.97078	0.000296836	0.986254	1	0.0123561	2.97078	0.000732262	0.978412	1	-0.981925	2.97078	6.37979	0.0115427	0.0656912	-0.678657	2.97078	2.95421	0.0856542	0.334046	-0.167625	2.97078	0.119877	0.729168	1	Not reversible	Not hypometabolic	Not torpor-specific	Not significant
Arrdc1	215705	L2__chr2_-_24935181	NM_001162485	ENSMUST00000028349	0.0986156	2.77238	0.0545163	0.815383	1	-0.112343	2.77238	0.0688132	0.793073	0.982358	-0.230521	2.77238	0.315108	0.574562	0.846355	-0.276106	2.77238	0.501827	0.478699	0.816581	-0.179878	2.77238	0.163618	0.685848	1	Not reversible	Not hypometabolic	Not torpor-specific	Not significant
Arrdc2	70807	L2__chr8_-_70839535	NM_027560	ENSMUST00000002989	2.60644	4.22923	133.346	7.59623e-31	1.50616e-27	-3.03281	4.22923	151.995	6.35262e-35	6.80895e-32	2.13205	4.22923	97.7912	4.64917e-23	9.96627e-21	2.44296	4.22923	126.933	1.92152e-29	2.74607e-26	-1.29162	4.22923	48.5185	3.27185e-12	1.05206e-08	Up-regulated	Up-regulated	Up-regulated	Down-regulated
Arrdc3	105171	L2__chr13_+_80883409	NM_001042591	ENSMUST00000099356	0.973561	5.77476	26.0723	3.28876e-07	1.48944e-05	-0.661785	5.77476	12.7731	0.000351636	0.00549543	0.505619	5.77476	7.51586	0.00611582	0.0401745	0.875719	5.77476	21.7851	3.04966e-06	8.50861e-05	-0.289708	5.77476	2.60926	0.106241	1	Up-regulated	Up-regulated	Up-regulated	Not significant
Arrdc4	66412	L2__chr7_-_68749204	NM_001042592	ENSMUST00000048068	-0.108483	3.81323	0.159745	0.689391	0.977829	0.556819	3.81323	4.88312	0.0271206	0.168759	-0.163852	3.81323	0.347989	0.555254	0.83626	-0.34179	3.81323	1.76832	0.18359	0.521863	-0.0997289	3.81323	0.116066	0.733341	1	Not reversible	Not hypometabolic	Not torpor-specific	Not significant
Arsb	11881	L2__chr13_+_93771721	NM_009712	ENSMUST00000091403	-0.285837	3.79435	1.3333	0.248218	0.673682	0.0867906	3.79435	0.111469	0.738477	0.971162	-0.339248	3.79435	1.79391	0.180451	0.456612	-0.190265	3.79435	0.581693	0.445649	0.793019	-0.177574	3.79435	0.401383	0.526376	1	Not reversible	Not hypometabolic	Not torpor-specific	Not significant
Art1	11870	L2__chr7_+_102101740	NM_009710	ENSMUST00000033300	0.225088	7.34313	3.25032	0.0714094	0.341565	-0.296724	7.34313	5.48228	0.0192102	0.132408	0.278008	7.34313	4.70066	0.030151	0.133174	-0.0162797	7.34313	0.0180823	0.893031	0.991546	-0.248736	7.34313	3.79759	0.0513265	0.861952	Not reversible	Not hypometabolic	Not torpor-specific	Not significant
Art3	109979	L2__chr5_+_92387874	NM_001310665	NA	-0.175462	3.35419	0.41957	0.517152	0.898306	-0.204655	3.35419	0.483194	0.486979	0.853638	0.750014	3.35419	5.03366	0.0248594	0.116185	-0.0543451	3.35419	0.0392622	0.84293	0.975331	-0.321728	3.35419	1.08601	0.297356	1	Not reversible	Not hypometabolic	Not torpor-specific	Not significant
Art3	109979	L2__chr5_+_92331838	NM_001310664	ENSMUST00000113083	0.0251116	2.85515	0.00454253	0.946265	1	-0.502887	2.85515	1.50501	0.219902	0.597221	0.828835	2.85515	3.46998	0.0624921	0.226479	0.13129	2.85515	0.121665	0.727236	0.938134	0.233937	2.85515	0.404952	0.524543	1	Not reversible	Not hypometabolic	Not torpor-specific	Not significant
Art5	11875	L2__chr7_-_102099940	NM_001291354	NA	0.20968	5.54925	2.53913	0.111056	0.443602	-0.213807	5.54925	2.57845	0.108328	0.406925	-0.0542967	5.54925	0.175806	0.675003	0.904834	0.374157	5.54925	7.76835	0.00531697	0.0452358	0.0902592	5.54925	0.490843	0.483551	1	Not reversible	Not hypometabolic	Not torpor-specific	Not significant
Arvcf	11877	L2__chr16_+_18392605	NM_001272031	NA	0.198672	4.19033	0.843502	0.358397	0.787176	0.0456258	4.19033	0.0477352	0.827052	0.988765	-0.110529	4.19033	0.274492	0.600334	0.861486	0.247509	4.19033	1.31313	0.251828	0.614776	0.0545225	4.19033	0.0651189	0.798581	1	Not reversible	Not hypometabolic	Not torpor-specific	Not significant
Arxes1	76219	L2__chrX_+_136033364	NM_029541	ENSMUST00000057625	-0.591385	2.1902	0.72736	0.39374	0.815555	0.294898	2.1902	0.159535	0.689585	0.954582	1.72906	2.1902	2.65043	0.103522	0.320071	-0.475605	2.1902	0.460962	0.497175	0.829721	0.424044	2.1902	0.32913	0.566172	1	Not reversible	Not hypometabolic	Not torpor-specific	Not significant
Arxes2	76976	L2__chrX_+_135993817	NM_029823	ENSMUST00000058119	0.434463	2.70361	0.782529	0.376369	0.802795	-0.370592	2.70361	0.570147	0.4502	0.824033	1.7291	2.70361	7.39135	0.00655384	0.042415	0.367544	2.70361	0.584191	0.444674	0.792655	0.276195	2.70361	0.380172	0.537511	1	Not reversible	Not hypometabolic	Not torpor-specific	Not significant
As3mt	57344	L2__chr19_+_46707455	NM_020577	ENSMUST00000003655	0.141555	3.82815	0.347287	0.555653	0.92052	0.0916181	3.82815	0.15544	0.69339	0.955842	0.0656296	3.82815	0.0717559	0.788797	0.950844	0.251511	3.82815	1.07453	0.299924	0.667178	-0.0967205	3.82815	0.153409	0.695299	1	Not reversible	Not hypometabolic	Not torpor-specific	Not significant
As3mt	57344	L2__chr19_+_46707721	NM_020577	ENSMUST00000003655	-0.103181	3.81188	0.177472	0.673555	0.972547	-0.067518	3.81188	0.069638	0.791865	0.982358	0.409957	3.81188	2.15067	0.142508	0.393502	-0.0206572	3.81188	0.00704106	0.933127	1	-0.0922582	3.81188	0.122559	0.726275	1	Not reversible	Not hypometabolic	Not torpor-specific	Not significant
Asah1	11886	L2__chr8_-_41374647	NM_019734	ENSMUST00000034000	-0.294182	5.13023	3.15372	0.0757541	0.353409	0.348664	5.13023	4.42552	0.0354054	0.202844	-0.570044	5.13023	12.3297	0.000445799	0.00466548	-0.120818	5.13023	0.508435	0.475817	0.8148	0.14431	5.13023	0.66765	0.413872	1	Not reversible	Not hypometabolic	Not torpor-specific	Not significant
Asap1	13196	L2__chr15_-_64382922	NM_001276461	ENSMUST00000023008	0.20832	2.38443	0.128905	0.71957	0.985605	-0.19728	2.38443	0.113451	0.736248	0.971039	-0.144442	2.38443	0.0658978	0.797406	0.955786	-0.761595	2.38443	2.5067	0.113363	0.397187	-0.0309982	2.38443	0.00283307	0.957551	1	Not reversible	Not hypometabolic	Not torpor-specific	Not significant
Asap1	13196	L2__chr15_-_64312655	NM_001276462	NA	0.71251	4.25236	10.0615	0.00151399	0.021446	-0.683241	4.25236	9.13645	0.00250567	0.0280928	0.411935	4.25236	3.51263	0.0609025	0.221927	0.111182	4.25236	0.314285	0.575063	0.874199	-0.108476	4.25236	0.272692	0.601532	1	Up-regulated	Not hypometabolic	Not torpor-specific	Not significant
Asap2	211914	L2__chr12_+_21111785	NM_001004364	ENSMUST00000050990	0.244142	4.47787	1.65078	0.198853	0.609636	-0.482079	4.47787	5.74555	0.0165304	0.119179	0.273826	4.47787	1.91563	0.16634	0.434409	-0.329584	4.47787	3.82091	0.0506169	0.235455	-0.368092	4.47787	3.32539	0.0682177	0.929021	Not reversible	Not hypometabolic	Not torpor-specific	Not significant
Asb1	65247	L2__chr1_+_91540719	NM_001039126	ENSMUST00000027538	0.44771	3.1657	1.48581	0.222868	0.641424	-0.640516	3.1657	2.7639	0.096413	0.379	0.196311	3.1657	0.292965	0.588327	0.854489	0.17888	3.1657	0.268036	0.604652	0.887116	-0.0293924	3.1657	0.00697256	0.933452	1	Not reversible	Not hypometabolic	Not torpor-specific	Not significant
Asb10	117590	L2__chr5_-_24540447	NM_080444	ENSMUST00000048302	-0.374569	4.96439	6.1961	0.0128032	0.106862	0.12774	4.96439	0.641428	0.423194	0.802702	0.567918	4.96439	9.2697	0.00232976	0.0181939	-0.236544	4.96439	2.3933	0.121856	0.415266	-0.18413	4.96439	1.12508	0.288828	1	Not reversible	Not hypometabolic	Not torpor-specific	Not significant
Asb11	68854	L2__chrX_+_164437028	NM_001313737	ENSMUST00000033755	0.345641	5.41949	6.09055	0.0135907	0.111198	-0.338591	5.41949	5.72857	0.016691	0.120202	0.678963	5.41949	19.3324	1.09824e-05	0.000201506	0.605498	5.41949	17.331	3.1402e-05	0.000667592	-0.0121845	5.41949	0.00799354	0.928759	1	Not reversible	Up-regulated	Not torpor-specific	Not significant
Asb12	70392	L2__chrX_-_95478130	NM_080858	NA	-0.115771	4.38314	0.356138	0.550659	0.91589	-0.0023844	4.38314	0.000141221	0.990518	1	-0.0840997	4.38314	0.173552	0.676974	0.906045	0.0651631	4.38314	0.107585	0.742911	0.945151	-0.0842841	4.38314	0.162733	0.686653	1	Not reversible	Not hypometabolic	Not torpor-specific	Not significant
Asb13	142688	L2__chr13_+_3634078	NM_001267724	ENSMUST00000042288	-0.33079	3.58693	1.60457	0.205257	0.620012	0.0735855	3.58693	0.0704381	0.7907	0.982358	0.203874	3.58693	0.464583	0.49549	0.794935	-0.313807	3.58693	1.46461	0.226198	0.583623	-0.208981	3.58693	0.485332	0.486017	1	Not reversible	Not hypometabolic	Not torpor-specific	Not significant
Asb14	142687	L2__chr14_+_26894611	NM_001170748	ENSMUST00000090337	-0.243426	4.85037	1.74423	0.186604	0.587568	0.0210127	4.85037	0.0116766	0.91395	1	0.479545	4.85037	4.79301	0.0285754	0.128285	-0.330875	4.85037	3.40099	0.0651572	0.280637	-0.0167251	4.85037	0.00694004	0.933607	1	Not reversible	Not hypometabolic	Not torpor-specific	Not significant
Asb16	217217	L2__chr11_+_102268748	NM_148953	ENSMUST00000036467	-0.283778	5.86361	6.37991	0.0115419	0.0996391	0.242681	5.86361	4.49801	0.0339343	0.196489	0.0285645	5.86361	0.0538593	0.816479	0.96371	-0.304212	5.86361	7.53345	0.00605637	0.0500369	-0.177735	5.86361	1.96463	0.161019	1	Not reversible	Not hypometabolic	Not torpor-specific	Not significant
Asb18	208372	L2__chr1_-_90014623	NM_001355134	ENSMUST00000086882	-1.58167	3.41224	25.8234	3.74133e-07	1.67669e-05	1.74601	3.41224	32.8456	9.97775e-09	5.0327e-07	-0.774627	3.41224	4.29048	0.0383264	0.157846	-1.81015	3.41224	37.5296	9.00366e-10	4.97017e-08	-0.19806	3.41224	0.193152	0.660306	1	Down-regulated	Not hypometabolic	Not torpor-specific	Not significant
Asb2	65256	L2__chr12_-_103355806	NM_023049	ENSMUST00000021617	-0.674927	6.9881	30.0485	4.21373e-08	2.33608e-06	0.472048	6.9881	13.9155	0.000191213	0.00331006	-0.0955776	6.9881	0.509423	0.475389	0.781499	-0.59517	6.9881	23.1957	1.46321e-06	4.49159e-05	0.0844336	6.9881	0.397642	0.52831	1	Down-regulated	Not hypometabolic	Not torpor-specific	Not significant
Asb3	65257	L2__chr11_+_30954460	NM_023906	NA	0.0349298	3.42254	0.011084	0.916153	1	0.0755631	3.42254	0.0528833	0.81812	0.987372	-0.393029	3.42254	1.54413	0.214004	0.506816	-0.298011	3.42254	0.933823	0.333871	0.697685	0.0393295	3.42254	0.0134528	0.907664	1	Not reversible	Not hypometabolic	Not torpor-specific	Not significant
Asb5	76294	L2__chr8_+_54550328	NM_029569	NA	0.592709	8.17849	13.1747	0.000283757	0.00538301	-0.788466	8.17849	22.6371	1.9567e-06	5.82572e-05	-0.249632	8.17849	2.55232	0.110133	0.333143	0.387715	8.17849	5.79694	0.016054	0.10499	0.156069	8.17849	0.987973	0.320238	1	Up-regulated	Not hypometabolic	Not torpor-specific	Not significant
Asb6	72323	L2__chr2_-_30828268	NM_133346	NA	-0.0406069	3.62875	0.0242837	0.876165	1	-0.104239	3.62875	0.148087	0.70037	0.958134	-0.276156	3.62875	1.14906	0.283746	0.598089	0.12957	3.62875	0.236814	0.626517	0.897425	-0.0532115	3.62875	0.0374442	0.846564	1	Not reversible	Not hypometabolic	Not torpor-specific	Not significant
Asb8	78541	L2__chr15_-_98145643	NM_001170710	NA	-0.00665158	4.82625	0.00143359	0.969797	1	0.0253427	4.82625	0.0204949	0.886163	0.998418	0.196648	4.82625	1.08236	0.29817	0.614297	-0.0185587	4.82625	0.01145	0.914785	0.9972	-0.21008	4.82625	1.2242	0.268538	1	Not reversible	Not hypometabolic	Not torpor-specific	Not significant
Ascc1	69090	L2__chr10_+_60002822	NM_026937	ENSMUST00000050516	0.329001	3.43248	1.12236	0.289412	0.722238	-0.521795	3.43248	2.56512	0.109244	0.408578	0.22717	3.43248	0.518867	0.471326	0.777916	0.448738	3.43248	2.04013	0.153197	0.471955	-0.311143	3.43248	0.938991	0.332537	1	Not reversible	Not hypometabolic	Not torpor-specific	Not significant
Ascc2	75452	L2__chr11_+_4637747	NM_029291	ENSMUST00000070257	-0.0997797	3.54086	0.0952704	0.757581	0.992763	0.304266	3.54086	0.93626	0.333242	0.724379	-0.0758185	3.54086	0.0509496	0.821419	0.964781	-0.150203	3.54086	0.224675	0.6355	0.901868	0.014152	3.54086	0.00172722	0.96685	1	Not reversible	Not hypometabolic	Not torpor-specific	Not significant
Ascc3	77987	L2__chr10_+_50592675	NM_198007	ENSMUST00000035606	0.200065	4.48991	0.889893	0.345506	0.776227	-0.128987	4.48991	0.371505	0.542185	0.885566	-0.200088	4.48991	0.969303	0.324854	0.643504	-0.312076	4.48991	2.68585	0.101243	0.370046	0.029699	4.48991	0.0199205	0.887759	1	Not reversible	Not hypometabolic	Not torpor-specific	Not significant
Asf1a	66403	L2__chr10_+_53596943	NM_025541	ENSMUST00000020004	-0.107532	4.55617	0.332241	0.564342	0.926595	0.0971105	4.55617	0.263947	0.607422	0.920095	-0.0151188	4.55617	0.00592418	0.938648	0.995649	0.0226837	4.55617	0.0143705	0.904581	0.994171	-0.013459	4.55617	0.0046258	0.945775	1	Not reversible	Not hypometabolic	Not torpor-specific	Not significant
Asf1b	66929	L2__chr8_+_83955711	NM_024184	ENSMUST00000005607	-0.719795	1.94435	0.580913	0.445955	0.85329	0.746604	1.94435	0.617223	0.432081	0.808365	-2.8967	1.94435	18.2846	1.9024e-05	0.000325815	-0.860148	1.94435	0.883109	0.347351	0.71108	0.271844	1.94435	0.0675114	0.794995	1	Not reversible	Not hypometabolic	Not torpor-specific	Not significant
Ash1l	192195	L2__chr3_+_88950684	NA	ENSMUST00000090933	0.26473	4.04823	1.22885	0.267631	0.698654	-0.409589	4.04823	2.72097	0.0990377	0.384841	0.402894	4.04823	2.51845	0.112521	0.337987	-0.137984	4.04823	0.397208	0.528535	0.848903	-0.132162	4.04823	0.29953	0.584177	1	Not reversible	Not hypometabolic	Not torpor-specific	Not significant
Ash2l	23808	L2__chr8_-_25840779	NM_001359012	NA	0.319409	5.58091	4.1859	0.0407617	0.235736	-0.22585	5.58091	2.12047	0.145342	0.479823	0.24114	5.58091	2.30639	0.128843	0.368262	0.108973	5.58091	0.532866	0.465404	0.807379	-0.201539	5.58091	1.63053	0.20163	1	Not reversible	Not hypometabolic	Not torpor-specific	Not significant
Asl	109900	L2__chr5_-_130024346	NM_133768	NA	-0.0550555	2.61397	0.00919597	0.923603	1	0.134294	2.61397	0.0550801	0.814448	0.986512	-0.425439	2.61397	0.588653	0.44294	0.757492	-0.844425	2.61397	2.94452	0.0861694	0.334938	0.234733	2.61397	0.166339	0.683386	1	Not reversible	Not hypometabolic	Not torpor-specific	Not significant
Asna1	56495	L2__chr8_-_85025280	NM_001357202	ENSMUST00000064314	-0.0029291	5.62366	0.00061931	0.980146	1	-0.0863288	5.62366	0.508416	0.475826	0.844264	0.0270208	5.62366	0.0486824	0.825372	0.965766	0.305054	5.62366	6.10529	0.0134778	0.09211	0.0753993	5.62366	0.392889	0.530785	1	Not reversible	Not hypometabolic	Not torpor-specific	Not significant
Asns	27053	L2__chr6_-_7693210	NM_012055	ENSMUST00000031766	-0.41276	2.75911	0.827157	0.363096	0.791281	0.254989	2.75911	0.291265	0.589411	0.912495	-0.39388	2.75911	0.700322	0.402676	0.721439	-0.290597	2.75911	0.399992	0.527093	0.847814	0.547484	2.75911	1.42855	0.232001	1	Not reversible	Not hypometabolic	Not torpor-specific	Not significant
Asnsd1	70396	L2__chr1_-_53352693	NM_001290984	ENSMUST00000144660	-0.0487261	6.12345	0.17258	0.677829	0.972939	0.163638	6.12345	1.98563	0.158799	0.504095	0.0594631	6.12345	0.232012	0.630036	0.879098	-0.001619	6.12345	0.000190746	0.988981	1	-0.0477574	6.12345	0.14998	0.698555	1	Not reversible	Not hypometabolic	Not torpor-specific	Not significant
Aspa	11484	L2__chr11_-_73324635	NM_023113	NA	-0.407118	3.10402	1.58422	0.208154	0.62268	0.117828	3.10402	0.116377	0.732998	0.969949	0.235548	3.10402	0.388543	0.533066	0.821052	-0.451188	3.10402	2.01903	0.155338	0.475818	0.185214	3.10402	0.280981	0.596059	1	Not reversible	Not hypometabolic	Not torpor-specific	Not significant
Asph	65973	L2__chr4_-_9669086	NM_001177849	ENSMUST00000038564	0.291619	4.81709	2.04214	0.152994	0.534877	-0.325965	4.81709	2.47679	0.115538	0.421085	-0.212905	4.81709	1.20744	0.27184	0.583221	-0.183944	4.81709	0.961091	0.326912	0.690661	0.241368	4.81709	1.57679	0.209224	1	Not reversible	Not hypometabolic	Not torpor-specific	Not significant
Asph	65973	L2__chr4_-_9643649	NM_001177852	NA	-0.244304	8.0183	6.16282	0.0130463	0.108203	0.413118	8.0183	17.9571	2.25943e-05	0.000506287	0.16303	8.0183	2.50026	0.113828	0.340285	-0.250197	8.0183	6.50822	0.0107377	0.0782483	0.0404406	8.0183	0.15995	0.689202	1	Not reversible	Not hypometabolic	Not torpor-specific	Not significant
Aspm	12316	L2__chr1_+_139454803	NM_009791	ENSMUST00000053364	0.08459	1.66978	0.00477928	0.944884	1	-0.463211	1.66978	0.148744	0.699739	0.958134	-3.4015	1.66978	14.0051	0.000182315	0.00222058	-0.51044	1.66978	0.179746	0.671592	0.916457	0.162498	1.66978	0.016363	0.898214	1	Not reversible	Not hypometabolic	Not torpor-specific	Not significant
Aspn	66695	L2__chr13_+_49544515	NM_001172481	ENSMUST00000021820	-0.0849253	6.40831	0.384146	0.535392	0.910035	-0.227513	6.40831	2.51043	0.113095	0.416561	-0.624038	6.40831	22.6977	1.89596e-06	4.23277e-05	0.365197	6.40831	6.42082	0.011279	0.0807292	-0.017128	6.40831	0.014585	0.903875	1	Not reversible	Not hypometabolic	Not torpor-specific	Not significant
Asprv1	67855	L2__chr6_+_86628231	NM_026414	ENSMUST00000043400	0	4.17616	0	1	1	0	4.17616	0	1	1	0	4.17616	0	1	1	0	4.17616	0	1	1	0	4.17616	0	1	1	Not reversible	Not hypometabolic	Not torpor-specific	Not significant
Aspscr1	68938	L2__chr11_+_120673049	NM_026877	ENSMUST00000026135	0.346807	4.6331	3.13578	0.0765917	0.356463	0.00106897	4.6331	3.32496e-05	0.995399	1	-0.0589058	4.6331	0.0986473	0.753459	0.938172	0.168608	4.6331	0.810264	0.368042	0.730857	0.14117	4.6331	0.582689	0.44526	1	Not reversible	Not hypometabolic	Not torpor-specific	Not significant
Asrgl1	66514	L2__chr19_-_9135610	NM_025610	ENSMUST00000049948	-0.0291675	5.45532	0.0448259	0.832325	1	0.156414	5.45532	1.32354	0.249958	0.634108	0.29933	5.45532	3.88644	0.0486774	0.186892	0.0439352	5.45532	0.101032	0.750595	0.948263	-0.0852873	5.45532	0.34137	0.559039	1	Not reversible	Not hypometabolic	Not torpor-specific	Not significant
Asxl1	228790	L2__chr2_+_153345827	NM_001039939	ENSMUST00000109790	0.489782	3.41998	2.3065	0.128834	0.485515	-0.652563	3.41998	3.76223	0.0524228	0.259132	0.089304	3.41998	0.0832664	0.772919	0.945342	0.206884	3.41998	0.467719	0.494039	0.827607	-0.450105	3.41998	1.83577	0.175448	1	Not reversible	Not hypometabolic	Not torpor-specific	Not significant
Asxl2	75302	L2__chr12_+_3426906	NM_001270988	ENSMUST00000092003	0.0624268	3.57685	0.0416452	0.838298	1	0.0202907	3.57685	0.00443864	0.946882	1	0.101692	3.57685	0.101671	0.749834	0.936255	-0.157659	3.57685	0.29474	0.587199	0.878895	-0.288173	3.57685	0.757369	0.384153	1	Not reversible	Not hypometabolic	Not torpor-specific	Not significant
Atad1	67979	L2__chr19_-_32712313	NM_026487	ENSMUST00000070210	0.130727	4.23996	0.24099	0.623492	0.952541	-0.267036	4.23996	0.933401	0.333981	0.725006	0.277913	4.23996	0.961062	0.326919	0.645904	0.0566576	4.23996	0.0475544	0.827375	0.971477	-0.0671156	4.23996	0.0605397	0.805645	1	Not reversible	Not hypometabolic	Not torpor-specific	Not significant
Atad2	70472	L2__chr15_-_58135070	NM_027435	ENSMUST00000038194	-0.0295925	2.74708	0.00305515	0.955921	1	0.187818	2.74708	0.127573	0.720962	0.965228	-1.18269	2.74708	7.02448	0.00804026	0.049838	-0.221762	2.74708	0.187964	0.664617	0.914354	0.0891602	2.74708	0.0263964	0.870936	1	Not reversible	Not hypometabolic	Not torpor-specific	Not significant
Atad2b	320817	L2__chr12_+_4917409	NM_001099628	ENSMUST00000045664	0.189001	4.10311	0.715857	0.397506	0.81835	-0.286861	4.10311	1.55296	0.212699	0.58644	0.340211	4.10311	2.04271	0.152937	0.410941	-0.297356	4.10311	2.17627	0.140154	0.449878	-0.330676	4.10311	1.9294	0.164824	1	Not reversible	Not hypometabolic	Not torpor-specific	Not significant
Atad3a	108888	L2__chr4_-_155761094	NM_179203	ENSMUST00000030903	0.833397	5.48807	31.7112	1.78884e-08	1.09562e-06	-0.841497	5.48807	31.5578	1.93588e-08	9.18795e-07	0.373457	5.48807	7.01127	0.00809981	0.0500864	0.564314	5.48807	16.2747	5.47903e-05	0.00106613	0.0242923	5.48807	0.0340245	0.853655	1	Up-regulated	Not hypometabolic	Not torpor-specific	Not significant
Atat1	73242	L2__chr17_-_35910060	NM_001142744	ENSMUST00000056034	-0.754465	2.37142	1.52164	0.217371	0.63593	0.68706	2.37142	1.20608	0.27211	0.659731	-0.853932	2.37142	1.89687	0.16843	0.437905	-0.86323	2.37142	2.11205	0.146143	0.461049	0.473057	2.37142	0.504944	0.477336	1	Not reversible	Not hypometabolic	Not torpor-specific	Not significant
Atcayos	69678	L2__chr10_+_81194690	NR_015477	ENSMUST00000129834	-0.125777	5.11089	0.841217	0.359049	0.78807	0.0856391	5.11089	0.375599	0.539968	0.88506	0.572895	5.11089	12.4633	0.000415027	0.00440073	-0.192084	5.11089	2.05453	0.151754	0.469433	-0.0203264	5.11089	0.0193381	0.889402	1	Not reversible	Not hypometabolic	Not torpor-specific	Not significant
Ate1	11907	L2__chr7_-_130519548	NM_001136054	NA	-0.139588	5.42093	0.914567	0.338905	0.76919	0.396034	5.42093	7.94417	0.00482426	0.0465488	-0.149106	5.42093	0.97931	0.322369	0.640852	-0.284044	5.42093	4.08482	0.0432701	0.210441	0.0502779	5.42093	0.106774	0.743847	1	Not reversible	Not hypometabolic	Not torpor-specific	Not significant
Atf1	11908	L2__chr15_+_100227845	NM_007497	ENSMUST00000023769	0.0496506	5.11209	0.098449	0.753699	0.992399	0.0461131	5.11209	0.0861298	0.769156	0.978138	0.135242	5.11209	0.660078	0.416532	0.733695	-0.037494	5.11209	0.059273	0.807649	0.965336	-0.106436	5.11209	0.411841	0.521036	1	Not reversible	Not hypometabolic	Not torpor-specific	Not significant
Atf2	11909	L2__chr2_-_73892601	NM_001025093	ENSMUST00000055833	0.0844267	5.35736	0.350895	0.553607	0.91901	-0.0783799	5.35736	0.296366	0.58617	0.912112	0.183674	5.35736	1.49271	0.221797	0.51821	0.18919	5.35736	1.72982	0.188434	0.529477	0.0140722	5.35736	0.00942177	0.922674	1	Not reversible	Not hypometabolic	Not torpor-specific	Not significant
Atf3	11910	L2__chr1_-_191217941	NA	ENSMUST00000027941	2.67688	2.77943	8.36816	0.00381852	0.0439972	-1.57697	2.77943	4.05622	0.044009	0.232652	-3.39552	2.77943	96.9613	7.06942e-23	1.44328e-20	2.38684	2.77943	7.47116	0.0062695	0.0513421	1.79727	2.77943	16.2761	5.47502e-05	0.0138078	Not reversible	Not hypometabolic	Not torpor-specific	Up-regulated
Atf3	11910	L2__chr1_-_191183255	NM_007498	NA	1.24069	4.24582	20.8767	4.89817e-06	0.000165174	-1.56256	4.24582	28.7243	8.345e-08	3.50763e-06	0.784021	4.24582	9.19222	0.00243046	0.0188317	1.07576	4.24582	17.0533	3.63447e-05	0.000761344	0.844495	4.24582	19.6039	9.52744e-06	0.00382944	Up-regulated	Up-regulated	Up-regulated	Up-regulated
Atf4	11911	L2__chr15_+_80255497	NM_001287180	ENSMUST00000109605	0.883261	6.70723	33.7495	6.26855e-09	4.4058e-07	-0.947998	6.70723	37.6884	8.29971e-10	5.03542e-08	0.277212	6.70723	3.70124	0.054372	0.202882	0.694828	6.70723	22.1244	2.55545e-06	7.30405e-05	0.327481	6.70723	5.89754	0.0151621	0.51728	Up-regulated	Not hypometabolic	Not torpor-specific	Not significant
Atf5	107503	L2__chr7_-_44816600	NR_033136	ENSMUST00000047356	0.204202	5.33891	1.10713	0.292706	0.725112	-0.295629	5.33891	2.19046	0.138868	0.469048	0.331558	5.33891	2.59385	0.107279	0.327671	0.0687717	5.33891	0.135045	0.713257	0.934194	0.141191	5.33891	0.562264	0.45335	1	Not reversible	Not hypometabolic	Not torpor-specific	Not significant
Atf6	226641	L2__chr1_-_170867769	NM_001081304	ENSMUST00000027974	0.0975337	5.05587	0.412293	0.520808	0.90108	-0.302311	5.05587	3.58085	0.0584492	0.276489	0.174904	5.05587	1.20166	0.272991	0.584714	0.437296	5.05587	7.44429	0.0063638	0.0519031	-0.0538001	5.05587	0.118687	0.730463	1	Not reversible	Not hypometabolic	Not torpor-specific	Not significant
Atf6b	12915	L2__chr17_+_34647211	NM_017406	ENSMUST00000015605	-0.183863	3.66562	0.379406	0.537921	0.910528	0.257469	3.66562	0.748358	0.386996	0.773512	-0.431937	3.66562	2.15383	0.142215	0.393264	-0.249784	3.66562	0.73293	0.391935	0.751481	-0.0138768	3.66562	0.00186656	0.965539	1	Not reversible	Not hypometabolic	Not torpor-specific	Not significant
Atf7	223922	L2__chr15_-_102625442	NM_001310066	ENSMUST00000096143	-0.15441	5.23718	1.11131	0.291797	0.724242	0.260655	5.23718	3.22614	0.0724712	0.318871	0.0629718	5.23718	0.158898	0.690173	0.912887	-0.223213	5.23718	2.43403	0.118727	0.408228	-0.0627658	5.23718	0.157276	0.691677	1	Not reversible	Not hypometabolic	Not torpor-specific	Not significant
Atf7ip	54343	L2__chr6_+_136518836	NM_019426	NA	-0.0926726	4.84222	0.268425	0.60439	0.945441	0.21119	4.84222	1.42661	0.232319	0.612314	-0.00533263	4.84222	0.00080322	0.97739	1	-0.365985	4.84222	4.74252	0.0294259	0.161998	-0.0505792	4.84222	0.0704492	0.790684	1	Not reversible	Not hypometabolic	Not torpor-specific	Not significant
Atg101	68118	L2__chr15_+_101284296	NM_026566	ENSMUST00000048393	-0.161691	4.45074	0.763524	0.382228	0.808286	-0.0508597	4.45074	0.0681179	0.794097	0.982358	-0.193398	4.45074	1.03398	0.309225	0.625355	-0.0110948	4.45074	0.00346701	0.953047	1	0.0917017	4.45074	0.222674	0.63701	1	Not reversible	Not hypometabolic	Not torpor-specific	Not significant
Atg12	67526	L2__chr18_-_46741555	NM_026217	ENSMUST00000035648	-0.0410613	4.48171	0.0390349	0.84338	1	0.155464	4.48171	0.571642	0.449607	0.823937	-0.101927	4.48171	0.230104	0.631447	0.87973	0.0267359	4.48171	0.0164733	0.897873	0.993257	0.0210061	4.48171	0.00943707	0.922612	1	Not reversible	Not hypometabolic	Not torpor-specific	Not significant
Atg13	51897	L2__chr2_-_91710548	NM_001355416	ENSMUST00000028678	0.828723	5.05415	28.8136	7.96896e-08	4.11633e-06	-1.02573	5.05415	40.0092	2.52767e-10	1.65872e-08	0.55442	5.05415	13.3287	0.000261368	0.00301229	0.944145	5.05415	36.6257	1.43136e-09	7.76798e-08	0.062749	5.05415	0.215799	0.642259	1	Up-regulated	Up-regulated	Up-regulated	Not significant
Atg14	100504663	L2__chr14_-_47568416	NM_172599	NA	0.544638	4.0405	5.97409	0.0145176	0.116922	-0.452667	4.0405	4.17482	0.041029	0.223135	0.225003	4.0405	1.07394	0.300057	0.615627	0.644313	4.0405	8.23256	0.00411455	0.0374797	-0.217827	4.0405	1.00545	0.315995	1	Not reversible	Not hypometabolic	Not torpor-specific	Not significant
Atg16l1	77040	L2__chr1_+_87756053	NM_001205391	ENSMUST00000027512	0.0694336	4.67108	0.155044	0.693761	0.978845	-0.0632564	4.67108	0.12611	0.7225	0.965502	-0.102004	4.67108	0.333902	0.563371	0.841002	-0.084072	4.67108	0.246112	0.619826	0.895218	0.131423	4.67108	0.558517	0.454858	1	Not reversible	Not hypometabolic	Not torpor-specific	Not significant
Atg2a	329015	L2__chr19_+_6241717	NM_194348	ENSMUST00000045351	0.250691	3.35712	0.722432	0.395347	0.816376	-0.402028	3.35712	1.71477	0.190368	0.555345	0.314491	3.35712	1.03524	0.308931	0.624953	0.226206	3.35712	0.606584	0.436077	0.786408	-0.157437	3.35712	0.274457	0.600358	1	Not reversible	Not hypometabolic	Not torpor-specific	Not significant
Atg2b	76559	L2__chr12_-_105685221	NM_029654	ENSMUST00000041055	0.272817	4.3664	1.8692	0.171567	0.562189	-0.430815	4.3664	4.28942	0.0383502	0.213533	0.201806	4.3664	0.980625	0.322045	0.640537	-0.0398857	4.3664	0.0459554	0.830257	0.97252	-0.0560092	4.3664	0.0795988	0.777842	1	Not reversible	Not hypometabolic	Not torpor-specific	Not significant
Atg3	67841	L2__chr16_+_45158795	NM_001356366	ENSMUST00000023343	0.100071	5.82008	0.682982	0.408562	0.825339	-0.086069	5.82008	0.497299	0.480689	0.848563	0.168035	5.82008	1.76059	0.184551	0.46341	-0.0638958	5.82008	0.301223	0.583117	0.877179	-0.118737	5.82008	0.892694	0.344748	1	Not reversible	Not hypometabolic	Not torpor-specific	Not significant
Atg4a-ps	102926	L2__chr3_-_103646036	NA	ENSMUST00000117271	-0.26618	4.45635	1.95385	0.162173	0.548768	0.411308	4.45635	4.82477	0.0280536	0.172809	0.220582	4.45635	1.04045	0.307718	0.623777	-0.213498	4.45635	1.25785	0.262058	0.626511	0.0410258	4.45635	0.0396586	0.84215	1	Not reversible	Not hypometabolic	Not torpor-specific	Not significant
Atg4b	66615	L2__chr1_+_93755022	NM_174874	NA	-0.268406	2.78718	0.447851	0.503357	0.89038	0.24067	2.78718	0.348604	0.554904	0.893071	-0.276786	2.78718	0.447016	0.503755	0.800705	-0.239469	2.78718	0.360034	0.548488	0.860323	0.280979	2.78718	0.459694	0.497767	1	Not reversible	Not hypometabolic	Not torpor-specific	Not significant
Atg4c	242557	L2__chr4_+_99194165	NM_001145967	ENSMUST00000030279	-0.513338	3.63284	3.52195	0.0605612	0.307759	0.618764	3.63284	5.21356	0.0224114	0.147837	-0.368366	3.63284	1.607	0.204913	0.494152	-0.691486	3.63284	6.97458	0.00826756	0.0632208	0.0769601	3.63284	0.062485	0.802611	1	Not reversible	Not hypometabolic	Not torpor-specific	Not significant
Atg4d	235040	L2__chr9_+_21265305	NM_153583	ENSMUST00000065005	-0.223018	5.44797	2.88253	0.089545	0.390681	0.18255	5.44797	1.8602	0.172602	0.526316	0.171077	5.44797	1.36258	0.243091	0.547285	-0.0921252	5.44797	0.477827	0.489408	0.825332	-0.0870597	5.44797	0.363123	0.546777	1	Not reversible	Not hypometabolic	Not torpor-specific	Not significant
Atg5	11793	L2__chr10_+_44268506	NM_001314013	ENSMUST00000039286	-0.285055	4.51299	2.18936	0.138967	0.507975	0.405661	4.51299	4.54278	0.0330578	0.192568	-0.211079	4.51299	1.0916	0.296117	0.611832	-0.275151	4.51299	2.0746	0.149769	0.466651	0.171466	4.51299	0.706744	0.400527	1	Not reversible	Not hypometabolic	Not torpor-specific	Not significant
Atg9a	245860	L2__chr1_-_75191983	NM_001003917	ENSMUST00000040689	-0.0614265	5.80921	0.272069	0.601947	0.944304	-0.0416857	5.80921	0.117864	0.731362	0.968814	0.209309	5.80921	2.66351	0.102674	0.318061	0.105634	5.80921	0.771473	0.379762	0.741885	-0.0801882	5.80921	0.409258	0.522346	1	Not reversible	Not hypometabolic	Not torpor-specific	Not significant
Atic	108147	L2__chr1_+_71557176	NM_026195	ENSMUST00000027384	0.118709	3.36859	0.137231	0.711049	0.983071	-0.0567935	3.36859	0.0314364	0.85927	0.992783	-0.478148	3.36859	2.61314	0.105981	0.325175	0.0567843	3.36859	0.0328328	0.856212	0.980564	-0.0430377	3.36859	0.0172702	0.895446	1	Not reversible	Not hypometabolic	Not torpor-specific	Not significant
Atl2	56298	L2__chr17_-_79896058	NM_001286647	ENSMUST00000068282	0.207526	5.99487	2.55308	0.110079	0.441072	-0.570163	5.99487	16.7173	4.33844e-05	0.000908811	0.440444	5.99487	9.98367	0.00157934	0.0133143	0.0974019	5.99487	0.593861	0.44093	0.789427	0.0545391	5.99487	0.181146	0.67039	1	Not reversible	Not hypometabolic	Not torpor-specific	Not significant
Atl3	109168	L2__chr19_+_7494573	NM_146091	ENSMUST00000025668	0.0437466	3.78564	0.0283674	0.866248	1	-0.082708	3.78564	0.0976801	0.754632	0.974407	-0.0638714	3.78564	0.0588672	0.808295	0.96056	-0.0269559	3.78564	0.011299	0.915347	0.997308	0.0104417	3.78564	0.00153546	0.968743	1	Not reversible	Not hypometabolic	Not torpor-specific	Not significant
Atn1	13498	L2__chr6_-_124756748	NM_007881	ENSMUST00000088357	0.0148433	3.79516	0.00284118	0.957491	1	-0.294267	3.79516	0.981957	0.321716	0.711226	0.190347	3.79516	0.408077	0.522947	0.814583	0.135179	3.79516	0.230024	0.631506	0.899947	-0.412406	3.79516	1.75286	0.185518	1	Not reversible	Not hypometabolic	Not torpor-specific	Not significant
Atoh8	71093	L2__chr6_-_72235579	NM_153778	ENSMUST00000042646	0.387144	3.49339	1.71906	0.189815	0.592859	-0.605528	3.49339	3.78385	0.0517495	0.257387	0.452825	3.49339	2.13856	0.143637	0.395466	0.0561623	3.49339	0.0418742	0.83786	0.974185	0.0365371	3.49339	0.0167284	0.89709	1	Not reversible	Not hypometabolic	Not torpor-specific	Not significant
Atox1	11927	L2__chr11_-_55461148	NM_009720	ENSMUST00000108857	-0.393148	5.89107	10.8721	0.000976258	0.0148603	0.330041	5.89107	7.32118	0.00681466	0.0606156	-0.269195	5.89107	4.55314	0.0328584	0.142059	-0.0124343	5.89107	0.00961585	0.921884	0.998251	0.0806828	5.89107	0.379073	0.5381	1	Not reversible	Not hypometabolic	Not torpor-specific	Not significant
Atp11a	50770	L2__chr8_+_12757055	NM_001293667	ENSMUST00000033818	-0.18147	4.53729	0.697916	0.403485	0.822235	-0.173072	4.53729	0.542347	0.461462	0.832443	0.107636	4.53729	0.205409	0.65039	0.890685	-0.265583	4.53729	1.57569	0.209383	0.55871	-0.178981	4.53729	0.550479	0.458122	1	Not reversible	Not hypometabolic	Not torpor-specific	Not significant
Atp11b	76295	L2__chr3_+_35754125	NM_029570	ENSMUST00000029257	0.417897	5.22057	6.52074	0.0106624	0.0941244	-0.378957	5.22057	5.31783	0.0211083	0.142253	0.185311	5.22057	1.30741	0.252864	0.559205	-0.254998	5.22057	3.20254	0.0735238	0.302903	-0.0314174	5.22057	0.0397291	0.842011	1	Not reversible	Not hypometabolic	Not torpor-specific	Not significant
Atp11c	320940	L2__chrX_-_60404004	NM_001001798	NA	0.361112	2.91566	0.696569	0.403939	0.822342	-0.306439	2.91566	0.500286	0.479374	0.847987	-0.0112629	2.91566	0.0007274	0.978483	1	-0.336076	2.91566	0.799078	0.371369	0.734409	-0.156592	2.91566	0.131444	0.716939	1	Not reversible	Not hypometabolic	Not torpor-specific	Not significant
Atp13a1	170759	L2__chr8_+_69791239	NM_133224	ENSMUST00000034326	0.209746	4.24795	0.814945	0.366662	0.794744	-0.129684	4.24795	0.313947	0.575268	0.905861	-0.104338	4.24795	0.212385	0.644904	0.887859	-0.112337	4.24795	0.269775	0.603483	0.886477	0.0923456	4.24795	0.164982	0.68461	1	Not reversible	Not hypometabolic	Not torpor-specific	Not significant
Atp13a2	74772	L2__chr4_+_140986910	NM_001164366	ENSMUST00000037055	-0.305439	3.66295	1.20957	0.271418	0.702833	0.0936523	3.66295	0.102642	0.748681	0.973095	-0.222512	3.66295	0.581885	0.445574	0.759372	-0.220853	3.66295	0.6253	0.429085	0.78154	-0.293563	3.66295	0.827939	0.362869	1	Not reversible	Not hypometabolic	Not torpor-specific	Not significant
Atp13a3	224088	L2__chr16_-_30388836	NM_001128094	ENSMUST00000061350	0.432008	4.21736	3.39193	0.0655162	0.324228	-0.578767	4.21736	5.62619	0.017694	0.1249	0.350701	4.21736	2.14974	0.142594	0.393571	0.405763	4.21736	3.08884	0.0788311	0.316654	-0.328318	4.21736	1.89301	0.168863	1	Not reversible	Not hypometabolic	Not torpor-specific	Not significant
Atp1a1	11928	L2__chr3_-_101604664	NM_144900	ENSMUST00000036493	0.61826	7.07447	11.7165	0.0006195	0.0102157	-0.936937	7.07447	25.5903	4.22163e-07	1.49996e-05	0.756883	7.07447	16.9676	3.80225e-05	0.000592783	0.718043	7.07447	15.6356	7.67965e-05	0.00140907	-0.090199	7.07447	0.26485	0.606807	1	Up-regulated	Up-regulated	Up-regulated	Not significant
Atp1a2	98660	L2__chr1_-_172297996	NM_178405	ENSMUST00000085913	0.360012	10.5827	9.39623	0.00217432	0.0284497	-0.214196	10.5827	3.36969	0.0664063	0.301064	0.403079	10.5827	11.687	0.000629398	0.00619252	0.568965	10.5827	22.9957	1.62365e-06	4.86792e-05	-0.023992	10.5827	0.0429457	0.835828	1	Not reversible	Up-regulated	Not torpor-specific	Not significant
Atp1a3	232975	L2__chr7_-_25005914	NM_001290469	ENSMUST00000080882	-0.195478	2.17425	0.0275193	0.868244	1	0.794582	2.17425	0.510996	0.474708	0.843446	-2.22549	2.17425	5.75696	0.0164235	0.0854874	-0.705886	2.17425	0.410637	0.521646	0.843625	-0.0173513	2.17425	0.000193337	0.988906	1	Not reversible	Not hypometabolic	Not torpor-specific	Not significant
Atp1b1	11931	L2__chr1_-_164458357	NM_009721	ENSMUST00000027863	0.321795	8.25788	5.37192	0.0204635	0.147534	-0.415394	8.25788	8.81042	0.00299516	0.0323457	0.664761	8.25788	21.5706	3.41043e-06	7.10172e-05	0.0580807	8.25788	0.181243	0.670307	0.915976	0.106123	8.25788	0.609253	0.435069	1	Not reversible	Not hypometabolic	Not torpor-specific	Not significant
Atp1b2	11932	L2__chr11_-_69605961	NM_013415	ENSMUST00000047889	-0.369553	4.83921	3.82836	0.0503923	0.271987	-0.070508	4.83921	0.116755	0.732581	0.969888	-0.235976	4.83921	1.39855	0.236967	0.539944	-0.955556	4.83921	31.8199	1.69148e-08	7.27618e-07	-0.309464	4.83921	1.96868	0.160588	1	Not reversible	Not hypometabolic	Not torpor-specific	Not significant
Atp1b3	11933	L2__chr9_-_96364316	NM_001357212	ENSMUST00000034983	-0.082781	5.20181	0.279656	0.596927	0.941639	0.0932435	5.20181	0.348388	0.555027	0.893071	-0.116976	5.20181	0.528885	0.467076	0.775245	0.0182445	5.20181	0.0133504	0.908014	0.994969	-0.0448232	5.20181	0.0726744	0.787482	1	Not reversible	Not hypometabolic	Not torpor-specific	Not significant
Atp1b4	67821	L2__chrX_+_38316184	NM_001290389	ENSMUST00000016471	-0.152073	3.91245	0.223078	0.636705	0.956439	0.698824	3.91245	5.67067	0.0172509	0.123199	-0.787833	3.91245	7.14408	0.00752118	0.0474902	-0.42484	3.91245	1.96963	0.160487	0.485883	0.535905	3.91245	2.98996	0.0837822	0.987385	Not reversible	Not hypometabolic	Not torpor-specific	Not significant
Atp2a1	11937	L2__chr7_-_126463109	NM_007504	ENSMUST00000032974	-0.0630838	12.9769	0.20092	0.65398	0.963931	-0.109102	12.9769	0.592761	0.441353	0.816287	0.313994	12.9769	4.82334	0.0280768	0.126614	0.0819964	12.9769	0.335632	0.562361	0.867601	0.0185837	12.9769	0.0173705	0.895145	1	Not reversible	Not hypometabolic	Not torpor-specific	Not significant
Atp2a2	11938	L2__chr5_-_122502209	NM_001110140	ENSMUST00000031423	0.011204	11.0761	0.00383827	0.9506	1	-0.166782	11.0761	0.839454	0.359553	0.749104	0.717594	11.0761	14.7445	0.000123106	0.00158323	0.0769642	11.0761	0.180197	0.671204	0.916341	-0.331954	11.0761	3.275	0.0703428	0.941432	Not reversible	Not hypometabolic	Not torpor-specific	Not significant
Atp2b1	67972	L2__chr10_+_98914648	NM_001359506	ENSMUST00000020107	0.161576	5.30875	1.26743	0.260249	0.688609	-0.149986	5.30875	1.07235	0.300416	0.689928	0.225398	5.30875	2.24649	0.133918	0.377956	-0.296604	5.30875	5.19215	0.0226891	0.135481	-0.0886138	5.30875	0.364655	0.545932	1	Not reversible	Not hypometabolic	Not torpor-specific	Not significant
Atp2b1	67972	L2__chr10_+_98915151	NM_001359507	NA	0.247647	4.24258	1.42867	0.231982	0.653063	-0.212133	4.24258	1.03856	0.308157	0.698418	0.242546	4.24258	1.28119	0.257678	0.564577	-0.0204702	4.24258	0.0110391	0.916323	0.997946	-0.0713124	4.24258	0.117854	0.731374	1	Not reversible	Not hypometabolic	Not torpor-specific	Not significant
Atp2b4	381290	L2__chr1_-_133801009	NA	ENSMUST00000048953	-0.324526	4.09465	1.85381	0.17334	0.565488	0.314786	4.09465	1.70017	0.192265	0.558472	-0.164378	4.09465	0.418487	0.517693	0.811328	-0.308019	4.09465	1.69412	0.193059	0.536195	0.0781405	4.09465	0.0911386	0.762735	1	Not reversible	Not hypometabolic	Not torpor-specific	Not significant
Atp2c1	235574	L2__chr9_-_105521362	NM_001253831	NA	0.490929	2.98069	1.58753	0.207679	0.622216	-0.184823	2.98069	0.246632	0.619457	0.925346	-0.662548	2.98069	4.18291	0.0408334	0.1656	0.391364	2.98069	1.07021	0.300899	0.668113	-0.145755	2.98069	0.148083	0.700374	1	Not reversible	Not hypometabolic	Not torpor-specific	Not significant
Atp2c1	235574	L2__chr9_-_105495084	NM_001253834	NA	-0.184193	3.96344	0.562534	0.453241	0.857544	0.0842063	3.96344	0.110696	0.739353	0.971162	-0.0164088	3.96344	0.00391394	0.950116	1	-0.208848	3.96344	0.745341	0.387955	0.748649	-0.243069	3.96344	0.774432	0.378849	1	Not reversible	Not hypometabolic	Not torpor-specific	Not significant
Atp5a1	11946	L2__chr18_+_77773995	NM_007505	ENSMUST00000026495	-0.00514202	11.5323	0.00385396	0.950499	1	-0.0661273	11.5323	0.632826	0.426321	0.804598	0.525913	11.5323	38.1586	6.52201e-10	2.81497e-08	0.148139	11.5323	3.15782	0.0755642	0.308444	0.0170567	11.5323	0.0423363	0.83698	1	Not reversible	Not hypometabolic	Not torpor-specific	Not significant
Atp5b	11947	L2__chr10_+_128083303	NM_016774	ENSMUST00000026459	0.0172684	11.432	0.0440475	0.833765	1	-0.132321	11.432	2.55622	0.109861	0.409841	0.474134	11.432	31.6125	1.88211e-08	6.33709e-07	0.13849	11.432	2.80428	0.0940132	0.35192	-0.228265	11.432	7.51954	0.00610333	0.342799	Not reversible	Not hypometabolic	Not torpor-specific	Not significant
Atp5c1	11949	L2__chr2_-_10080430	NM_001112738	ENSMUST00000026887	-0.0700189	9.77082	0.571713	0.449579	0.854765	-0.00837807	9.77082	0.00810183	0.928279	1	0.376933	9.77082	15.6061	7.80018e-05	0.0010846	0.203287	9.77082	4.69243	0.0302957	0.165289	-0.0169209	9.77082	0.0328476	0.85618	1	Not reversible	Not hypometabolic	Not torpor-specific	Not significant
Atp5d	66043	L2__chr10_+_80142343	NM_025313	NA	-0.0450669	9.15277	0.28949	0.590548	0.937847	-0.0624368	9.15277	0.545437	0.460188	0.831747	0.440023	9.15277	25.3296	4.83231e-07	1.2332e-05	0.0711893	9.15277	0.71447	0.397964	0.756576	-0.0303755	9.15277	0.128416	0.72008	1	Not reversible	Not hypometabolic	Not torpor-specific	Not significant
Atp5e	67126	L2__chr2_-_174464090	NM_025983	ENSMUST00000016396	-0.439565	10.5501	14.5676	0.000135217	0.00288419	0.252404	10.5501	4.73262	0.0295957	0.179472	-0.241888	10.5501	4.33159	0.0374114	0.155999	0.278629	10.5501	5.51119	0.0188952	0.118725	0.267443	10.5501	5.30889	0.0212169	0.627269	Not reversible	Not hypometabolic	Not torpor-specific	Not significant
Atp5g1	11951	L2__chr11_-_96075625	NM_001161419	ENSMUST00000090541	-0.2602	9.40344	6.77602	0.00923909	0.0842191	0.140163	9.40344	1.93646	0.164053	0.511891	0.408491	9.40344	15.2415	9.46036e-05	0.00126617	0.116952	9.40344	1.31782	0.250983	0.614463	-0.0206835	9.40344	0.0411337	0.83928	1	Not reversible	Not hypometabolic	Not torpor-specific	Not significant
Atp5g2	67942	L2__chr15_-_102671046	NM_026468	NA	-0.263296	5.72113	5.86808	0.0154178	0.122184	0.112205	5.72113	0.985222	0.320913	0.710898	-0.0027239	5.72113	0.00053257	0.981588	1	-0.131062	5.72113	1.41223	0.234686	0.595405	0.126195	5.72113	1.19423	0.274478	1	Not reversible	Not hypometabolic	Not torpor-specific	Not significant
Atp5g3	228033	L2__chr2_-_73911301	NM_001301721	ENSMUST00000018914	-0.139896	9.39574	2.96001	0.0853472	0.381026	-0.0224394	9.39574	0.0734994	0.786308	0.982236	0.411813	9.39574	22.4989	2.10259e-06	4.59142e-05	0.142049	9.39574	2.92965	0.0869665	0.336815	0.0321534	9.39574	0.14982	0.698707	1	Not reversible	Not hypometabolic	Not torpor-specific	Not significant
Atp5h	71679	L2__chr11_-_115419939	NM_027862	ENSMUST00000043931	-0.311366	8.38126	9.40556	0.00216329	0.0283343	0.202699	8.38126	3.90593	0.0481159	0.247151	0.174914	8.38126	2.69714	0.100528	0.313126	0.0722618	8.38126	0.482421	0.487328	0.823964	0.135009	8.38126	1.69428	0.193038	1	Not reversible	Not hypometabolic	Not torpor-specific	Not significant
Atp5j	11957	L2__chr16_-_84835601	NM_001302213	ENSMUST00000023608	-0.166845	6.24374	2.45587	0.117087	0.458107	-0.0723634	6.24374	0.418778	0.517547	0.873121	0.182057	6.24374	2.44924	0.117582	0.347504	-0.0551156	6.24374	0.262987	0.608076	0.889466	-0.193436	6.24374	2.7524	0.0971083	1	Not reversible	Not hypometabolic	Not torpor-specific	Not significant
Atp5j	11957	L2__chr16_-_84834857	NM_001358499	NA	-0.283181	9.78042	5.06574	0.0244033	0.16616	0.135945	9.78042	1.14842	0.28388	0.674571	0.176576	9.78042	1.86036	0.172584	0.443922	0.0950246	9.78042	0.550422	0.458145	0.80205	0.212694	9.78042	2.81967	0.0931156	1	Not reversible	Not hypometabolic	Not torpor-specific	Not significant
Atp5j2	57423	L2__chr5_-_145191541	NM_020582	ENSMUST00000037056	-0.273643	8.58166	9.10234	0.00255282	0.0324451	0.193271	8.58166	4.47625	0.034369	0.198231	0.0976674	8.58166	1.08375	0.29786	0.614052	0.176153	8.58166	3.57081	0.0588035	0.260984	0.0840716	8.58166	0.826094	0.363405	1	Not reversible	Not hypometabolic	Not torpor-specific	Not significant
Atp5k	11958	L2__chr5_-_108434387	NM_007507	ENSMUST00000049628	-0.29715	6.89467	5.45292	0.0195357	0.143923	0.0641008	6.89467	0.23641	0.626811	0.927952	0.0127623	6.89467	0.00887617	0.92494	0.993087	0.294741	6.89467	4.67221	0.0306544	0.166713	0.0508496	6.89467	0.143555	0.704772	1	Not reversible	Not hypometabolic	Not torpor-specific	Not significant
Atp5k-ps2	102631836	L2__chr2_-_173984698	NA	ENSMUST00000120437	-0.164517	3.64868	0.271842	0.602099	0.944304	-0.14352	3.64868	0.180067	0.671315	0.947608	-0.0206633	3.64868	0.00379523	0.950877	1	0.527399	3.64868	2.20155	0.137872	0.446116	-0.0326291	3.64868	0.00923756	0.923431	1	Not reversible	Not hypometabolic	Not torpor-specific	Not significant
Atp5l	27425	L2__chr9_-_44920677	NM_013795	ENSMUST00000043675	-0.179539	8.30488	2.96725	0.0849661	0.379852	0.108319	8.30488	1.06239	0.30267	0.692694	0.279942	8.30488	6.55168	0.0104785	0.0611089	0.356682	8.30488	10.8402	0.000993217	0.0123079	0.207748	8.30488	3.91616	0.0478241	0.838029	Not reversible	Not hypometabolic	Not torpor-specific	Not significant
Atp5l2-ps	100040708	L2__chr11_+_97768040	NA	ENSMUST00000120130	0.0398659	7.5672	0.0851145	0.770482	0.995374	0.00807568	7.5672	0.00349925	0.952829	1	0.280226	7.5672	3.97508	0.0461784	0.180559	0.53072	7.5672	14.0991	0.00017343	0.00283439	0.23368	7.5672	2.98974	0.0837939	0.987385	Not reversible	Not hypometabolic	Not torpor-specific	Not significant
Atp5o	28080	L2__chr16_-_91931562	NM_138597	ENSMUST00000023677	-0.108254	9.01349	1.35293	0.244766	0.669256	0.0116826	9.01349	0.0154482	0.901085	1	0.335181	9.01349	11.8578	0.000574197	0.00570735	0.110166	9.01349	1.3653	0.242621	0.604386	0.0199356	9.01349	0.0445135	0.832901	1	Not reversible	Not hypometabolic	Not torpor-specific	Not significant
Atp5s	68055	L2__chr12_+_69724972	NM_026536	ENSMUST00000021372	0.0832339	3.60657	0.0896033	0.764682	0.994857	-0.00767113	3.60657	0.000765788	0.977923	1	-0.0131197	3.60657	0.00215728	0.962954	1	0.0942501	3.60657	0.116877	0.732447	0.939964	0.0247113	3.60657	0.0076585	0.930264	1	Not reversible	Not hypometabolic	Not torpor-specific	Not significant
Atp6ap1	54411	L2__chrX_+_74297143	NM_001358375	ENSMUST00000019231	-0.17914	5.93688	2.6199	0.105531	0.43104	0.114252	5.93688	1.01697	0.313238	0.704707	-0.255696	5.93688	5.14268	0.0233446	0.110837	0.0094434	5.93688	0.0069212	0.933697	1	0.193735	5.93688	2.8721	0.0901273	1	Not reversible	Not hypometabolic	Not torpor-specific	Not significant
Atp6ap2	70495	L2__chrX_+_12587827	NM_027439	ENSMUST00000033313	0.261646	4.65393	2.14458	0.143074	0.515036	-0.372941	4.65393	4.08139	0.0433581	0.23092	0.281916	4.65393	2.30484	0.128971	0.368383	0.487377	4.65393	6.98174	0.00823457	0.0630435	0.0462399	4.65393	0.0701099	0.791177	1	Not reversible	Not hypometabolic	Not torpor-specific	Not significant
Atp6v0a1	11975	L2__chr11_+_101009481	NM_001243049	ENSMUST00000044721	0.0945334	5.61476	0.456326	0.499346	0.887109	0.148815	5.61476	1.2135	0.27064	0.658295	0.0703407	5.61476	0.23816	0.625538	0.875862	0.11763	5.61476	0.715427	0.397648	0.756254	0.00646815	5.61476	0.00206661	0.963741	1	Not reversible	Not hypometabolic	Not torpor-specific	Not significant
Atp6v0a2	21871	L2__chr5_+_124629073	NM_011596	ENSMUST00000037865	0.657072	5.42497	13.1174	0.000292573	0.00549354	-0.502421	5.42497	7.90407	0.00493237	0.0473434	0.171735	5.42497	0.980557	0.322061	0.640537	-0.391836	5.42497	6.32722	0.0118898	0.0835211	-0.211183	5.42497	1.47049	0.225269	1	Up-regulated	Not hypometabolic	Not torpor-specific	Not significant
Atp6v0b	114143	L2__chr4_-_117887317	NM_033617	ENSMUST00000036380	0.0911022	6.35678	0.78295	0.376241	0.802732	-0.0816569	6.35678	0.618736	0.431517	0.808239	0.154941	6.35678	2.08339	0.148909	0.404834	0.320442	6.35678	9.13404	0.00250897	0.0255304	-0.0275527	6.35678	0.0687857	0.793113	1	Not reversible	Not hypometabolic	Not torpor-specific	Not significant
Atp6v0c	11984	L2__chr17_-_24169439	NM_009729	ENSMUST00000024932	-0.0865681	7.43958	0.99416	0.318728	0.75137	0.144264	7.43958	2.76183	0.0965375	0.379135	-0.039162	7.43958	0.192258	0.661044	0.897277	0.0530458	7.43958	0.364833	0.545834	0.859054	0.148846	7.43958	2.86228	0.0906787	1	Not reversible	Not hypometabolic	Not torpor-specific	Not significant
Atp6v0d1	11972	L2__chr8_-_105566006	NM_013477	ENSMUST00000013304	0.279223	4.67655	1.49974	0.220711	0.639509	-0.213745	4.67655	0.880596	0.348038	0.739338	-0.0520886	4.67655	0.0553114	0.814066	0.962869	0.0557839	4.67655	0.0665548	0.796421	0.964511	-0.074388	4.67655	0.107034	0.743547	1	Not reversible	Not hypometabolic	Not torpor-specific	Not significant
Atp6v0e	11974	L2__chr17_+_26676409	NM_025272	ENSMUST00000015719	0.188894	5.77745	2.30265	0.129153	0.486007	-0.113023	5.77745	0.829502	0.362416	0.751501	-0.138112	5.77745	1.30096	0.254038	0.56074	0.505955	5.77745	15.0137	0.000106732	0.00186266	0.140499	5.77745	1.34383	0.246359	1	Not reversible	Not hypometabolic	Not torpor-specific	Not significant
Atp6v0e2	76252	L2__chr6_+_48537678	NM_001347164	ENSMUST00000040361	-0.275442	4.82505	2.959	0.0854005	0.381131	0.0195332	4.82505	0.0131981	0.908538	1	0.225581	4.82505	1.53017	0.216087	0.509964	-0.100081	4.82505	0.373114	0.541312	0.857192	-0.121334	4.82505	0.45909	0.498049	1	Not reversible	Not hypometabolic	Not torpor-specific	Not significant
Atp6v1a	11964	L2__chr16_-_44139042	NM_001358203	NA	-0.0869529	4.27302	0.148882	0.699606	0.980807	0.160864	4.27302	0.512591	0.474019	0.843125	-0.123455	4.27302	0.284492	0.593772	0.856806	0.101727	4.27302	0.19377	0.659797	0.913039	0.235116	4.27302	1.07326	0.30021	1	Not reversible	Not hypometabolic	Not torpor-specific	Not significant
Atp6v1b2	11966	L2__chr8_+_69088769	NM_007509	ENSMUST00000006435	0.0739487	6.45905	0.450469	0.502112	0.889329	0.0130576	6.45905	0.0141895	0.905181	1	-0.12728	6.45905	1.34563	0.246044	0.550832	0.181327	6.45905	2.66124	0.102821	0.374534	0.241473	6.45905	5.02789	0.0249423	0.660098	Not reversible	Not hypometabolic	Not torpor-specific	Not significant
Atp6v1c1	66335	L2__chr15_+_38661951	NM_025494	ENSMUST00000022904	0.176251	5.49913	1.57892	0.208917	0.623116	-0.0556836	5.49913	0.161328	0.687937	0.954157	0.0436153	5.49913	0.0949951	0.75792	0.939602	0.172644	5.49913	1.54983	0.21316	0.564085	0.0637278	5.49913	0.210607	0.646292	1	Not reversible	Not hypometabolic	Not torpor-specific	Not significant
Atp6v1d	73834	L2__chr12_-_78861554	NM_023721	ENSMUST00000021536	0.0852396	7.08589	0.735127	0.391227	0.814342	-0.0559649	7.08589	0.315041	0.574603	0.905651	0.178332	7.08589	3.00405	0.0830566	0.275328	0.438772	7.08589	18.0509	2.15073e-05	0.000476944	0.125015	7.08589	1.59898	0.206048	1	Not reversible	Not hypometabolic	Not torpor-specific	Not significant
Atp6v1e1	11973	L2__chr6_-_120822699	NM_007510	ENSMUST00000019354	0.275921	6.44515	6.49067	0.0108442	0.0951419	-0.274013	6.44515	6.28534	0.0121741	0.0946121	0.281786	6.44515	6.37321	0.0115856	0.0658834	0.217027	6.44515	4.15821	0.0414332	0.203558	0.167416	6.44515	2.59438	0.107243	1	Not reversible	Not hypometabolic	Not torpor-specific	Not significant
Atp6v1f	66144	L2__chr6_+_29467784	NM_025381	ENSMUST00000004396	-0.171249	6.59049	2.80674	0.0938687	0.402044	0.0412874	6.59049	0.15356	0.695156	0.956267	-0.043348	6.59049	0.162799	0.686593	0.911724	0.105746	6.59049	0.995884	0.318309	0.684057	0.20231	6.59049	3.7361	0.0532487	0.870173	Not reversible	Not hypometabolic	Not torpor-specific	Not significant
Atp6v1g1	66290	L2__chr4_+_63544839	NM_024173	ENSMUST00000035301	0.0457022	8.07846	0.260578	0.609723	0.947523	0.0368288	8.07846	0.170315	0.679832	0.951529	0.111173	8.07846	1.48117	0.223592	0.521049	0.139515	8.07846	2.40456	0.120982	0.41402	0.0193494	8.07846	0.0460902	0.830012	1	Not reversible	Not hypometabolic	Not torpor-specific	Not significant
Atp6v1h	108664	L2__chr1_+_5083126	NM_001310442	NA	0.994715	5.36995	40.2462	2.2389e-10	2.08672e-08	-0.893145	5.36995	32.9108	9.6487e-09	4.88589e-07	0.629074	5.36995	17.1967	3.37021e-05	0.000535817	1.02168	5.36995	42.9862	5.5126e-11	3.73174e-09	-0.078689	5.36995	0.330491	0.56537	1	Up-regulated	Up-regulated	Up-regulated	Not significant
Atp7a	11977	L2__chrX_+_106027273	NM_001109757	ENSMUST00000055941	0.187785	3.99754	0.548635	0.458876	0.863149	-0.281926	3.99754	1.16626	0.280172	0.669669	0.121448	3.99754	0.219706	0.639264	0.884634	0.147456	3.99754	0.35092	0.553593	0.863277	0.0332349	3.99754	0.0173958	0.895069	1	Not reversible	Not hypometabolic	Not torpor-specific	Not significant
Atp8a1	11980	L2__chr5_-_67847369	NM_001038999	ENSMUST00000037380	0.412055	4.14943	2.68812	0.101099	0.42014	-0.350843	4.14943	1.94897	0.162698	0.509994	0.55371	4.14943	4.28675	0.0384104	0.158081	-0.507646	4.14943	5.90339	0.0151118	0.100164	-0.226524	4.14943	0.810114	0.368087	1	Not reversible	Not hypometabolic	Not torpor-specific	Not significant
Atp8b1	54670	L2__chr18_-_64660971	NM_001001488	ENSMUST00000025482	0.414182	2.89884	0.807203	0.368949	0.796826	-0.334903	2.89884	0.531118	0.466137	0.835359	-0.514341	2.89884	1.64858	0.199152	0.486381	-0.426324	2.89884	1.19377	0.274571	0.640954	-0.133721	2.89884	0.0868379	0.768236	1	Not reversible	Not hypometabolic	Not torpor-specific	Not significant
Atp8b2	54667	L2__chr3_-_89963281	NM_001081182	ENSMUST00000069805	0.0631499	3.10818	0.0169563	0.896395	1	-0.349756	3.10818	0.457307	0.498885	0.862919	-0.507632	3.10818	1.26859	0.260032	0.567735	0.175873	3.10818	0.128891	0.719585	0.936487	0.0742342	3.10818	0.0229549	0.879574	1	Not reversible	Not hypometabolic	Not torpor-specific	Not significant
Atp9a	11981	L2__chr2_-_168741987	NM_001289446	ENSMUST00000029060	-0.128067	2.91691	0.0773933	0.780861	0.998388	-0.344772	2.91691	0.460212	0.497525	0.861742	0.191368	2.91691	0.143296	0.705026	0.918748	0.0613756	2.91691	0.0169264	0.896486	0.993032	-0.250129	2.91691	0.23856	0.625248	1	Not reversible	Not hypometabolic	Not torpor-specific	Not significant
Atp9a	11981	L2__chr2_-_168712913	NM_001354977	NA	-0.0856081	4.1722	0.13671	0.711574	0.983071	0.529767	4.1722	6.06714	0.0137719	0.103612	-0.923721	4.1722	20.5626	5.77132e-06	0.000113677	0.151129	4.1722	0.397868	0.528192	0.84882	-0.025983	4.1722	0.0112333	0.915592	1	Not reversible	Not hypometabolic	Not torpor-specific	Not significant
Atp9b	50771	L2__chr18_-_80934023	NM_001201569	ENSMUST00000091790	0.333589	4.81982	3.03976	0.0812477	0.369522	-0.193853	4.81982	1.05809	0.303652	0.693502	0.352343	4.81982	3.14007	0.0763905	0.259838	-0.285879	4.81982	2.88507	0.0894039	0.341626	-0.172653	4.81982	0.804881	0.369638	1	Not reversible	Not hypometabolic	Not torpor-specific	Not significant
Atpaf1	230649	L2__chr4_+_115785018	NM_181040	ENSMUST00000137401	0.0663966	6.69023	0.41942	0.517227	0.898306	-0.0502525	6.69023	0.237677	0.625889	0.927638	0.374268	6.69023	11.5512	0.00067706	0.00657299	-0.0209016	6.69023	0.0432325	0.835288	0.974023	0.072186	6.69023	0.491065	0.483453	1	Not reversible	Not hypometabolic	Not torpor-specific	Not significant
Atpaf2	246782	L2__chr11_-_60417035	NM_145427	NA	-0.112246	5.22368	0.569522	0.450449	0.8554	-0.0213145	5.22368	0.019083	0.890129	0.998845	0.0482807	5.22368	0.0925778	0.760925	0.941331	-0.0112185	5.22368	0.00559085	0.940396	1	-0.0915176	5.22368	0.325891	0.568089	1	Not reversible	Not hypometabolic	Not torpor-specific	Not significant
Atpif1	11983	L2__chr4_-_132533586	NA	ENSMUST00000067496	-0.261272	5.7593	3.38704	0.0657107	0.324587	0.227082	5.7593	2.47183	0.115903	0.421591	-0.663591	5.7593	23.8475	1.04278e-06	2.48375e-05	-0.0183075	5.7593	0.0155021	0.900914	0.994041	0.0978086	5.7593	0.416325	0.518776	1	Not reversible	Not hypometabolic	Not torpor-specific	Not significant
Atr	245000	L2__chr9_+_95857636	NM_019864	ENSMUST00000034980	-0.0179051	2.88083	0.00205186	0.96387	1	0.211543	2.88083	0.301238	0.583107	0.910854	-0.0158437	2.88083	0.00149994	0.969106	1	-0.143552	2.88083	0.14116	0.707131	0.930646	-0.093139	2.88083	0.0495473	0.823853	1	Not reversible	Not hypometabolic	Not torpor-specific	Not significant
Atraid	381629	L2__chr5_+_31048662	NM_027855	ENSMUST00000013766	0.0149655	6.31584	0.0182966	0.892402	1	0.122962	6.31584	1.26754	0.260229	0.646506	-0.230993	6.31584	4.458	0.0347381	0.147801	0.302094	6.31584	6.91446	0.00855015	0.0649186	0.0743203	6.31584	0.438498	0.507848	1	Not reversible	Not hypometabolic	Not torpor-specific	Not significant
Atrip-trex1	NA	L2__chr9_-_109074107	NR_153412	ENSMUST00000128062	0.15313	4.40554	0.614176	0.43322	0.841585	-0.0147724	4.40554	0.0058908	0.938821	1	0.170172	4.40554	0.703423	0.401636	0.72048	0.211664	4.40554	1.17258	0.278871	0.644735	-0.0506461	4.40554	0.0649973	0.798765	1	Not reversible	Not hypometabolic	Not torpor-specific	Not significant
Atrn	11990	L2__chr2_+_130906492	NM_009730	ENSMUST00000028781	0.0659097	3.71133	0.0555163	0.813728	1	-0.313219	3.71133	1.11599	0.290784	0.681126	0.40629	3.71133	1.72958	0.188464	0.469773	-0.192145	3.71133	0.531199	0.466103	0.807737	-0.350145	3.71133	1.30735	0.252874	1	Not reversible	Not hypometabolic	Not torpor-specific	Not significant
Atrnl1	226255	L2__chr19_+_57611031	NM_181415	ENSMUST00000077282	-0.00583349	3.35411	0.000338859	0.985313	1	-0.372124	3.35411	1.16874	0.27966	0.669554	0.320295	3.35411	0.842696	0.358627	0.679331	-0.34311	3.35411	1.35919	0.243678	0.605522	-0.523948	3.35411	2.07884	0.149353	1	Not reversible	Not hypometabolic	Not torpor-specific	Not significant
Atrx	22589	L2__chrX_-_105929351	NM_009530	ENSMUST00000101305	-0.0306218	3.88052	0.0146337	0.903715	1	-0.113358	3.88052	0.185636	0.666574	0.945256	0.212359	3.88052	0.599025	0.43895	0.754605	-0.0902109	3.88052	0.13266	0.71569	0.935448	-0.252669	3.88052	0.831813	0.361749	1	Not reversible	Not hypometabolic	Not torpor-specific	Not significant
Atxn1	20238	L2__chr13_-_45964978	NM_001199304	ENSMUST00000091628	-0.254564	4.25768	1.03064	0.310008	0.743072	0.222994	4.25768	0.764406	0.381953	0.769464	0.0831493	4.25768	0.0903436	0.763741	0.941464	-0.628497	4.25768	7.38774	0.006567	0.0529559	0.0382275	4.25768	0.0199316	0.887728	1	Not reversible	Not hypometabolic	Not torpor-specific	Not significant
Atxn10	54138	L2__chr15_+_85336254	NM_016843	ENSMUST00000163242	0.356591	5.26507	5.02128	0.0250376	0.168958	-0.0742089	5.26507	0.236723	0.626583	0.927803	-0.338673	5.26507	5.52526	0.0187438	0.0944684	0.306541	5.26507	3.86461	0.0493145	0.231321	-0.141725	5.26507	0.800493	0.370946	1	Not reversible	Not hypometabolic	Not torpor-specific	Not significant
Atxn1l	52335	L2__chr8_-_109737730	NM_001080930	ENSMUST00000093162	0.353327	4.23054	1.54269	0.214217	0.631651	-0.657866	4.23054	4.65782	0.0309125	0.184797	0.479588	4.23054	2.52578	0.111999	0.337046	0.15096	4.23054	0.310562	0.577335	0.875254	-0.320572	4.23054	1.19457	0.27441	1	Not reversible	Not hypometabolic	Not torpor-specific	Not significant
Atxn2	20239	L2__chr5_+_121711839	NM_009125	ENSMUST00000051950	0.0772146	5.2826	0.27314	0.601233	0.944063	-0.335065	5.2826	4.60826	0.0318183	0.187987	0.449757	5.2826	7.62831	0.0057459	0.0381734	-0.200397	5.2826	2.05913	0.151297	0.469136	-0.188395	5.2826	1.46689	0.225837	1	Not reversible	Not hypometabolic	Not torpor-specific	Not significant
Atxn2l	233871	L2__chr7_-_126503367	NM_183020	ENSMUST00000040202	0.268917	3.81197	0.855549	0.354987	0.784375	-0.340748	3.81197	1.30648	0.253033	0.63778	-0.128799	3.81197	0.213269	0.644217	0.88779	-0.107764	3.81197	0.161782	0.687521	0.924313	0.0800262	3.81197	0.0805006	0.77662	1	Not reversible	Not hypometabolic	Not torpor-specific	Not significant
Atxn7	246103	L2__chr14_+_14012681	NM_139227	NA	0.098274	3.14519	0.068155	0.794042	1	-0.504017	3.14519	1.50496	0.21991	0.597221	0.544225	3.14519	1.64843	0.199173	0.486381	0.110952	3.14519	0.0883262	0.766316	0.952694	-0.469845	3.14519	1.25868	0.261901	1	Not reversible	Not hypometabolic	Not torpor-specific	Not significant
Atxn7l1	380753	L2__chr12_+_33147803	NM_028139	ENSMUST00000077456	-0.182306	3.76476	0.448952	0.502833	0.89016	0.287215	3.76476	1.13439	0.286841	0.676572	0.13539	3.76476	0.204983	0.650728	0.890947	-0.376774	3.76476	2.10704	0.146623	0.461984	0.0888929	3.76476	0.0959416	0.756755	1	Not reversible	Not hypometabolic	Not torpor-specific	Not significant
Atxn7l2	72522	L2__chr3_-_108210446	NM_001289545	ENSMUST00000102633	-0.224153	2.90145	0.300543	0.583542	0.934918	0.520554	2.90145	1.77247	0.183077	0.543066	7.26207e-06	2.90145	2.7049e-10	0.999987	1	-0.464365	2.90145	1.44003	0.230135	0.589406	-0.187879	2.90145	0.168361	0.681573	1	Not reversible	Not hypometabolic	Not torpor-specific	Not significant
Atxn7l3	217218	L2__chr11_-_102296992	NM_001098836	ENSMUST00000073234	0.33367	3.16669	0.76395	0.382095	0.808209	-0.456078	3.16669	1.33214	0.248425	0.632346	0.206281	3.16669	0.285797	0.592926	0.856254	0.402949	3.16669	1.10958	0.292173	0.660187	-0.22035	3.16669	0.323127	0.569735	1	Not reversible	Not hypometabolic	Not torpor-specific	Not significant
Atxn7l3b	382423	L2__chr10_-_112929007	NM_001033474	ENSMUST00000099276	-0.0164713	5.62644	0.0149804	0.902587	1	0.0542323	5.62644	0.161118	0.68813	0.954157	-0.227542	5.62644	2.89845	0.088665	0.287764	0.0230695	5.62644	0.0295649	0.863481	0.983935	0.140474	5.62644	1.06418	0.302265	1	Not reversible	Not hypometabolic	Not torpor-specific	Not significant
AU022252	230696	L2__chr4_-_119232688	NM_001012400	ENSMUST00000046260	-0.0588881	5.07432	0.164431	0.685109	0.9767	0.0704389	5.07432	0.231089	0.630718	0.929713	0.0138151	5.07432	0.00822311	0.927746	0.993408	-0.0147255	5.07432	0.0103258	0.919061	0.998104	0.00773813	5.07432	0.00259169	0.959398	1	Not reversible	Not hypometabolic	Not torpor-specific	Not significant
AU040320	100317	L2__chr4_+_126753808	NM_001035526	ENSMUST00000047431	-0.0647773	5.06407	0.175402	0.675355	0.972617	0.102289	5.06407	0.433905	0.510079	0.868315	-0.0992934	5.06407	0.390344	0.532119	0.820407	-0.0949508	5.06407	0.389305	0.532665	0.85164	0.124956	5.06407	0.622019	0.430298	1	Not reversible	Not hypometabolic	Not torpor-specific	Not significant
Auh	11992	L2__chr13_-_52929653	NM_016709	ENSMUST00000021913	0.383088	5.88408	9.19297	0.00242946	0.0311854	-0.411505	5.88408	10.2629	0.00135731	0.0171997	0.325701	5.88408	6.3411	0.0117972	0.0666675	0.335128	5.88408	7.31427	0.00684091	0.0546168	-0.0765148	5.88408	0.383231	0.535879	1	Up-regulated	Not hypometabolic	Not torpor-specific	Not significant
Aup1	11993	L2__chr6_+_83054728	NM_001301649	ENSMUST00000092618	-0.0386464	5.95815	0.119896	0.729148	0.988867	0.095103	5.95815	0.725524	0.394338	0.778388	0.0652807	5.95815	0.308641	0.578515	0.848542	0.0386121	5.95815	0.118704	0.730445	0.93931	-0.162954	5.95815	1.84917	0.17388	1	Not reversible	Not hypometabolic	Not torpor-specific	Not significant
Aurka	20878	L2__chr2_-_172370522	NM_001291185	ENSMUST00000028997	0.150794	1.76243	0.0148733	0.902934	1	0.489512	1.76243	0.159492	0.689625	0.954582	-3.18372	1.76243	12.0996	0.000504324	0.00515629	-0.577792	1.76243	0.233804	0.628717	0.898907	0.459723	1.76243	0.133878	0.714444	1	Not reversible	Not hypometabolic	Not torpor-specific	Not significant
Aurkaip1	66077	L2__chr4_+_155831663	NM_025338	ENSMUST00000084097	-0.116827	6.84416	1.33903	0.247205	0.671781	0.105801	6.84416	1.07806	0.299131	0.688762	0.125388	6.84416	1.36711	0.24231	0.546291	0.154411	6.84416	2.20014	0.137998	0.446299	-0.0380657	6.84416	0.129309	0.719149	1	Not reversible	Not hypometabolic	Not torpor-specific	Not significant
Aurkb	20877	L2__chr11_+_69045697	NM_011496	ENSMUST00000021277	0.406014	1.8103	0.107082	0.743491	0.991757	-0.347551	1.8103	0.0763985	0.782239	0.980984	-3.74399	1.8103	20.8549	4.95426e-06	9.91005e-05	-0.680258	1.8103	0.333026	0.563883	0.868175	0.739093	1.8103	0.365086	0.545695	1	Not reversible	Not hypometabolic	Not torpor-specific	Not significant
Auts2	319974	L2__chr5_-_132543182	NA	ENSMUST00000071591	0.899513	3.34295	6.37766	0.0115565	0.0996917	-1.00483	3.34295	7.47064	0.00627134	0.0568042	1.19144	3.34295	9.32754	0.00225736	0.0177888	-0.133702	3.34295	0.212136	0.645098	0.905319	-0.886403	3.34295	5.76581	0.0163409	0.543093	Not reversible	Not hypometabolic	Not torpor-specific	Not significant
Aven	74268	L2__chr2_+_112492934	NM_028844	ENSMUST00000003705	0.101564	3.64522	0.0812983	0.775546	0.996383	-0.529495	3.64522	1.839	0.175068	0.530318	0.332369	3.64522	0.744668	0.38817	0.708779	0.252079	3.64522	0.483633	0.486781	0.823489	-0.213126	3.64522	0.319157	0.572115	1	Not reversible	Not hypometabolic	Not torpor-specific	Not significant
Avl9	78937	L2__chr6_+_56714927	NM_030235	ENSMUST00000031805	0.420103	3.30756	1.87164	0.171287	0.562189	-0.602136	3.30756	3.50747	0.0610928	0.28559	0.229628	3.30756	0.560642	0.454002	0.766353	-0.190014	3.30756	0.492296	0.482905	0.820383	-0.000734947	3.30756	6.24577e-06	0.998006	1	Not reversible	Not hypometabolic	Not torpor-specific	Not significant
Avpi1	69534	L2__chr19_-_42129002	NM_027106	ENSMUST00000018965	-0.22564	4.5005	1.39811	0.23704	0.658538	0.310745	4.5005	2.67978	0.10163	0.391245	-0.0358886	4.5005	0.0307461	0.860808	0.977894	0.0818265	4.5005	0.167075	0.682724	0.921799	-0.0708828	4.5005	0.114663	0.734896	1	Not reversible	Not hypometabolic	Not torpor-specific	Not significant
AW011738	100382	L2__chr4_+_156203301	NR_030671	ENSMUST00000105140	-0.435628	3.17824	1.8749	0.170914	0.561696	0.614734	3.17824	3.91063	0.0479816	0.24677	0.242604	3.17824	0.420308	0.516784	0.810594	-0.302387	3.17824	0.876979	0.34903	0.712629	0.220722	3.17824	0.413622	0.520137	1	Not reversible	Not hypometabolic	Not torpor-specific	Not significant
AW209491	105351	L2__chr13_+_14630274	NM_134067	ENSMUST00000038690	-0.209516	3.35512	0.51822	0.471602	0.871153	0.210003	3.35512	0.509363	0.475415	0.844001	-0.120406	3.35512	0.154698	0.694086	0.915436	-0.124771	3.35512	0.18175	0.669874	0.915735	0.220687	3.35512	0.538068	0.463235	1	Not reversible	Not hypometabolic	Not torpor-specific	Not significant
AW549877	106064	L2__chr15_-_3995724	NM_145930	ENSMUST00000046633	0.0814149	4.99991	0.224924	0.635313	0.95582	-0.0358128	4.99991	0.0432986	0.835164	0.989032	-0.032002	4.99991	0.0339066	0.853906	0.974381	-0.0473089	4.99991	0.0814613	0.775327	0.956838	0.143458	4.99991	0.708706	0.399874	1	Not reversible	Not hypometabolic	Not torpor-specific	Not significant
AW551984	244810	L2__chr9_-_39603619	NM_001199556	NA	-0.275674	2.49523	0.0699402	0.791424	1	0.719474	2.49523	0.531084	0.466151	0.835359	-1.73345	2.49523	4.07366	0.0435568	0.173052	0.0686967	2.49523	0.00403077	0.949378	1	0.255612	2.49523	0.0557522	0.81334	1	Not reversible	Not hypometabolic	Not torpor-specific	Not significant
AW554918	225289	L2__chr18_+_25169017	NM_001033532	ENSMUST00000036619	0.0503009	3.43368	0.0192299	0.889709	1	0.155981	3.43368	0.195442	0.658425	0.941597	0.299392	3.43368	0.578812	0.446778	0.760718	-0.314245	3.43368	0.878717	0.348553	0.712313	-0.0974997	3.43368	0.0660274	0.797211	1	Not reversible	Not hypometabolic	Not torpor-specific	Not significant
Axin1	12005	L2__chr17_+_26138701	NM_001159598	ENSMUST00000074370	0.307558	3.83263	1.42626	0.232375	0.653472	-0.35903	3.83263	1.86268	0.172316	0.52607	0.302871	3.83263	1.29246	0.255595	0.562152	0.0103334	3.83263	0.00184046	0.965781	1	-0.42561	3.83263	2.42562	0.119366	1	Not reversible	Not hypometabolic	Not torpor-specific	Not significant
Axl	26362	L2__chr7_-_25788672	NM_001190974	ENSMUST00000002677	0.245783	5.95317	3.64128	0.0563636	0.293485	-0.229067	5.95317	3.11969	0.0773513	0.333775	-0.38831	5.95317	10.5884	0.00113801	0.0100323	-0.193655	5.95317	2.65488	0.103233	0.375079	0.103139	5.95317	0.679017	0.409926	1	Not reversible	Not hypometabolic	Not torpor-specific	Not significant
AY036118	170798	L2__chr17_-_39847722	NA	ENSMUST00000200021	-0.12802	8.49857	0.0526193	0.818567	1	0.155246	8.49857	0.0775196	0.780687	0.980984	-1.73367	8.49857	10.352	0.00129338	0.0112402	1.70329	8.49857	7.75806	0.00534734	0.0452853	0.725485	8.49857	1.75486	0.185267	1	Not reversible	Not hypometabolic	Not torpor-specific	Not significant
Azgp1	12007	L2__chr5_+_137981517	NM_013478	ENSMUST00000035390	1.04086	1.886	0.661787	0.41593	0.83022	-0.0963786	1.886	0.00576862	0.939458	1	1.05065	1.886	0.626435	0.428666	0.745525	-2.61273	1.886	7.78502	0.00526812	0.0449924	-0.721808	1.886	0.291745	0.589104	1	Not reversible	Not hypometabolic	Not torpor-specific	Not significant
Azi2	27215	L2__chr9_+_118040539	NM_001048146	ENSMUST00000044454	0.10721	5.09789	0.49977	0.479601	0.874611	-0.093276	5.09789	0.371818	0.542015	0.885566	0.303478	5.09789	3.46668	0.0626168	0.226612	0.0800927	5.09789	0.287879	0.591583	0.881384	-0.153322	5.09789	0.934014	0.333822	1	Not reversible	Not hypometabolic	Not torpor-specific	Not significant
Azin1	54375	L2__chr15_-_38519264	NM_001102458	ENSMUST00000065308	-0.169875	4.83577	0.663008	0.4155	0.83022	0.317177	4.83577	2.39178	0.121975	0.43326	-0.755994	4.83577	15.4013	8.69287e-05	0.00118374	-0.607266	4.83577	10.2115	0.00139566	0.0160707	0.145233	4.83577	0.447197	0.503669	1	Not reversible	Down-regulated	Not torpor-specific	Not significant
B230118H07Rik	68170	L2__chr2_-_101629008	NM_026592	NA	-0.214669	5.95087	3.67473	0.0552433	0.289779	0.0807132	5.95087	0.483526	0.48683	0.853545	0.205414	5.95087	2.68799	0.101108	0.314412	-0.108368	5.95087	0.918676	0.337823	0.701885	0.0995497	5.95087	0.706406	0.400639	1	Not reversible	Not hypometabolic	Not torpor-specific	Not significant
B230219D22Rik	78521	L2__chr13_+_55693105	NM_181278	ENSMUST00000057844	-0.107161	5.77068	0.780988	0.376839	0.803532	-0.0770791	5.77068	0.368317	0.543923	0.886426	0.225109	5.77068	2.83468	0.0922494	0.29611	0.03116	5.77068	0.0639848	0.800305	0.964561	-0.129284	5.77068	0.966513	0.325551	1	Not reversible	Not hypometabolic	Not torpor-specific	Not significant
B230307C23Rik	245305	L2__chr16_+_97997333	NR_130962	ENSMUST00000113729	-0.44514	2.79629	1.07494	0.299833	0.733026	0.700703	2.79629	2.86857	0.0903249	0.366547	-0.773224	2.79629	3.43952	0.0636543	0.229236	-0.5771	2.79629	1.9363	0.16407	0.491125	0.0913986	2.79629	0.0370002	0.847465	1	Not reversible	Not hypometabolic	Not torpor-specific	Not significant
B230354K17Rik	105246278	L2__chr17_+_45433853	NR_130960	ENSMUST00000181149	0.193587	3.52956	0.482452	0.487314	0.879448	-0.224969	3.52956	0.629326	0.427603	0.805835	0.290168	3.52956	0.974915	0.323458	0.642389	0.399597	3.52956	1.94375	0.163262	0.490169	0.188055	3.52956	0.490147	0.483862	1	Not reversible	Not hypometabolic	Not torpor-specific	Not significant
B2m	12010	L2__chr2_+_122147683	NM_009735	ENSMUST00000102476	-0.0161782	6.20825	0.0103141	0.919107	1	-0.198236	6.20825	1.46194	0.226622	0.605235	-0.0358597	6.20825	0.0491724	0.82451	0.965766	-0.00304353	6.20825	0.000366708	0.984722	1	0.0461533	6.20825	0.0817805	0.774899	1	Not reversible	Not hypometabolic	Not torpor-specific	Not significant
B330016D10Rik	320456	L2__chr4_+_141546164	NR_030695	ENSMUST00000049927	0.0816299	3.52857	0.0824135	0.774053	0.996383	-0.256199	3.52857	0.742799	0.388766	0.774641	0.0199448	3.52857	0.00470444	0.945317	0.997904	0.0336389	3.52857	0.014557	0.903966	0.994171	0.26987	3.52857	0.959194	0.32739	1	Not reversible	Not hypometabolic	Not torpor-specific	Not significant
B3galnt1	26879	L2__chr3_-_69598904	NM_020026	ENSMUST00000061826	-0.00736695	2.21155	0.000139974	0.99056	1	0.215803	2.21155	0.126667	0.721913	0.965502	-0.80084	2.21155	2.06983	0.150239	0.407072	-0.492677	2.21155	0.761335	0.382911	0.744408	-0.242801	2.21155	0.129179	0.719285	1	Not reversible	Not hypometabolic	Not torpor-specific	Not significant
B3galnt2	97884	L2__chr13_+_13954671	NM_178640	ENSMUST00000099747	-0.516561	5.06143	12.534	0.000399604	0.00709454	0.368453	5.06143	5.8965	0.015171	0.111758	0.177274	5.06143	1.05751	0.303783	0.619512	-0.72075	5.06143	26.91	2.13148e-07	7.63651e-06	0.131757	5.06143	0.655776	0.418055	1	Not reversible	Not hypometabolic	Not torpor-specific	Not significant
B3galt2	26878	L2__chr1_+_143640734	NM_020025	ENSMUST00000038252	-1.46335	3.8087	18.6756	1.54953e-05	0.000448875	1.54137	3.8087	20.9194	4.79019e-06	0.000127425	-0.346297	3.8087	0.648496	0.420651	0.737817	-1.51606	3.8087	20.8057	5.08328e-06	0.000133159	0.871026	3.8087	4.98331	0.0255929	0.669058	Down-regulated	Not hypometabolic	Not torpor-specific	Not significant
B3gat3	72727	L2__chr19_+_8920412	NM_024256	ENSMUST00000096243	-0.13067	4.23318	0.336164	0.562052	0.926048	-0.086493	4.23318	0.132595	0.715757	0.963986	0.086002	4.23318	0.125241	0.723419	0.926293	-0.149863	4.23318	0.454805	0.500062	0.831051	-0.0390296	4.23318	0.026165	0.871498	1	Not reversible	Not hypometabolic	Not torpor-specific	Not significant
B3glct	381694	L2__chr5_+_149678227	NM_001081204	ENSMUST00000100404	-0.184442	3.16786	0.255495	0.613232	0.948232	0.186132	3.16786	0.254672	0.613804	0.923301	-0.43933	3.16786	1.4941	0.221582	0.517803	-0.498458	3.16786	2.14287	0.143234	0.456121	0.0359535	3.16786	0.00854777	0.926337	1	Not reversible	Not hypometabolic	Not torpor-specific	Not significant
B3gnt2	53625	L2__chr11_-_22859704	NM_016888	ENSMUST00000189990	-0.0563928	3.60252	0.0344805	0.852688	1	0.0580977	3.60252	0.0358115	0.849905	0.992783	-0.101431	3.60252	0.106061	0.744674	0.935168	-0.499086	3.60252	3.25849	0.0710547	0.296626	-0.157528	3.60252	0.230796	0.630934	1	Not reversible	Not hypometabolic	Not torpor-specific	Not significant
B3gnt3	72297	L2__chr8_-_71701803	NM_028189	ENSMUST00000034260	0.0557461	3.35223	0.0296639	0.863255	1	0.0978527	3.35223	0.0947185	0.758262	0.975313	-0.877177	3.35223	9.81227	0.00173351	0.0143848	-0.322085	3.35223	1.1658	0.280267	0.64602	0.187436	3.35223	0.342487	0.558397	1	Not reversible	Not hypometabolic	Not torpor-specific	Not significant
B3gnt9	97440	L2__chr8_-_105255118	NM_001271915	ENSMUST00000093217	-0.437782	2.84259	1.22015	0.269331	0.700815	0.612673	2.84259	2.49771	0.114012	0.41826	-0.633505	2.84259	2.57766	0.108382	0.329709	-0.245054	2.84259	0.363183	0.546744	0.859054	0.0890008	2.84259	0.0412238	0.839107	1	Not reversible	Not hypometabolic	Not torpor-specific	Not significant
B4galnt1	14421	L2__chr10_+_127165166	NM_001244617	ENSMUST00000006914	0.0452953	2.17395	0.00529356	0.942	1	-0.197612	2.17395	0.0932375	0.760101	0.975593	-1.13944	2.17395	4.84655	0.0277015	0.125501	0.00706013	2.17395	0.000133178	0.990792	1	-0.0574076	2.17395	0.00787706	0.929278	1	Not reversible	Not hypometabolic	Not torpor-specific	Not significant
B4galt1	14595	L2__chr4_-_40853796	NM_022305	ENSMUST00000030121	-0.193629	4.74171	1.03322	0.309403	0.742314	0.263376	4.74171	1.92047	0.165805	0.514868	-1.09913	4.74171	44.2079	2.95288e-11	1.5253e-09	-0.301517	4.74171	2.66491	0.102583	0.374094	-0.0681362	4.74171	0.107745	0.742727	1	Not reversible	Not hypometabolic	Not torpor-specific	Not significant
B4galt2	53418	L2__chr4_-_117883469	NM_001253381	ENSMUST00000030266	-0.240843	2.72082	0.230642	0.631048	0.954999	0.0044777	2.72082	7.14637e-05	0.993255	1	-0.153023	2.72082	0.0842899	0.771566	0.944743	-0.31415	2.72082	0.411544	0.521187	0.843625	-0.845412	2.72082	1.77148	0.183199	1	Not reversible	Not hypometabolic	Not torpor-specific	Not significant
B4galt3	57370	L2__chr1_+_171270336	NM_020579	ENSMUST00000064272	-0.0768466	3.15218	0.0473293	0.827777	1	0.00474342	3.15218	0.000171614	0.989548	1	-0.179186	3.15218	0.250089	0.617012	0.871323	-0.247015	3.15218	0.532261	0.465658	0.807379	0.126095	3.15218	0.120908	0.728051	1	Not reversible	Not hypometabolic	Not torpor-specific	Not significant
B4galt5	56336	L2__chr2_-_167349178	NM_019835	ENSMUST00000109221	-0.092421	3.49045	0.0640658	0.800181	1	-0.00191161	3.49045	2.58675e-05	0.995942	1	-0.022348	3.49045	0.00340921	0.953439	1	-0.18532	3.49045	0.27235	0.60176	0.885167	-0.191741	3.49045	0.230463	0.631181	1	Not reversible	Not hypometabolic	Not torpor-specific	Not significant
B4galt7	218271	L2__chr13_+_55600084	NM_001311137	ENSMUST00000064701	0.019377	2.91059	0.00253237	0.959865	1	-0.0866097	2.91059	0.0482326	0.826168	0.988481	-0.210999	2.91059	0.306196	0.580024	0.849688	-0.0585211	2.91059	0.0242882	0.876154	0.987045	0.0900905	2.91059	0.0531102	0.817737	1	Not reversible	Not hypometabolic	Not torpor-specific	Not significant
B4gat1	108902	L2__chr19_+_5038890	NM_175383	ENSMUST00000053705	-0.115191	4.53039	0.426817	0.513555	0.89671	0.0625044	4.53039	0.120449	0.728548	0.968338	0.0977188	4.53039	0.264476	0.607062	0.866019	0.047347	4.53039	0.0692332	0.792457	0.964019	-0.14484	4.53039	0.568403	0.450894	1	Not reversible	Not hypometabolic	Not torpor-specific	Not significant
B9d2	232987	L2__chr7_+_25680804	NM_172148	ENSMUST00000108403	0.0796476	3.90977	0.113647	0.73603	0.991327	-0.54281	3.90977	4.32754	0.0375004	0.210257	0.0728401	3.90977	0.0889968	0.765456	0.941691	0.276734	3.90977	1.301	0.25403	0.617888	0.190548	3.90977	0.671561	0.412508	1	Not reversible	Not hypometabolic	Not torpor-specific	Not significant
Babam1	68251	L2__chr8_+_71396880	NM_026636	ENSMUST00000002473	-0.213581	5.17383	2.16641	0.141055	0.511481	0.0702641	5.17383	0.217094	0.641263	0.934186	-0.0336396	5.17383	0.046888	0.82857	0.966452	-0.0574193	5.17383	0.150658	0.697908	0.928041	-0.0710244	5.17383	0.19997	0.654745	1	Not reversible	Not hypometabolic	Not torpor-specific	Not significant
Babam2	NA	L2__chr5_+_31697971	NM_144541	ENSMUST00000063813	-0.0301228	4.5753	0.0255088	0.873106	1	0.235036	4.5753	1.64252	0.199981	0.569186	0.107495	4.5753	0.287842	0.591607	0.855243	-0.0434104	4.5753	0.0543792	0.815611	0.968165	-0.00378102	4.5753	0.000369256	0.984669	1	Not reversible	Not hypometabolic	Not torpor-specific	Not significant
Bace1	23821	L2__chr9_+_45838577	NM_001145947	ENSMUST00000034591	-0.105809	3.27247	0.0806118	0.77647	0.996556	0.167501	3.27247	0.202222	0.652933	0.938274	-0.433082	3.27247	1.43021	0.23173	0.532099	-0.659192	3.27247	3.9302	0.0474264	0.224594	-0.298998	3.27247	0.514025	0.473402	1	Not reversible	Not hypometabolic	Not torpor-specific	Not significant
Bace2	56175	L2__chr16_+_97356774	NM_019517	ENSMUST00000047275	-0.260335	3.25679	0.679301	0.409827	0.825989	0.186225	3.25679	0.330619	0.565295	0.898582	-0.189803	3.25679	0.328814	0.566358	0.842529	-0.473506	3.25679	2.48564	0.11489	0.400432	0.137971	3.25679	0.169701	0.680378	1	Not reversible	Not hypometabolic	Not torpor-specific	Not significant
Bach1	12013	L2__chr16_+_87698946	NM_007520	ENSMUST00000026703	0.584699	4.4996	7.79236	0.00524676	0.0554054	-0.474948	4.4996	5.23641	0.0221189	0.146854	0.139271	4.4996	0.488694	0.48451	0.787748	0.608301	4.4996	8.54631	0.00346223	0.0329129	0.192997	4.4996	1.06293	0.302548	1	Not reversible	Not hypometabolic	Not torpor-specific	Not significant
Bag1	12017	L2__chr4_-_40948266	NM_001171739	ENSMUST00000030125	0.119832	7.77988	0.79555	0.372427	0.799425	-0.319869	7.77988	5.47265	0.0193163	0.13293	0.522411	7.77988	13.9337	0.000189374	0.00228922	0.0818047	7.77988	0.374526	0.540547	0.857116	-0.440385	7.77988	10.0665	0.0015099	0.151721	Not reversible	Not hypometabolic	Not torpor-specific	Not significant
Bag2	213539	L2__chr1_-_33757742	NM_145392	ENSMUST00000044691	-0.564624	5.32018	14.9114	0.00011268	0.00247742	0.490172	5.32018	10.6906	0.00107679	0.0141002	-0.329348	5.32018	4.34073	0.0372109	0.155442	-0.524292	5.32018	12.9191	0.000325253	0.00487668	-0.0258864	5.32018	0.0232867	0.878714	1	Down-regulated	Not hypometabolic	Not torpor-specific	Not significant
Bag3	29810	L2__chr7_+_128523770	NM_013863	ENSMUST00000033136	0.24397	7.54737	5.64501	0.0175051	0.132989	-0.202078	7.54737	3.86102	0.0494203	0.251061	0.331423	7.54737	9.84492	0.00170301	0.0141774	0.230185	7.54737	5.08573	0.0241235	0.141353	-0.10925	7.54737	1.12492	0.288862	1	Not reversible	Not hypometabolic	Not torpor-specific	Not significant
Bag4	67384	L2__chr8_-_25785199	NM_026121	ENSMUST00000038498	-0.22565	3.58267	0.680405	0.409447	0.825989	0.0277975	3.58267	0.00936801	0.922894	1	-0.0413544	3.58267	0.0199156	0.887773	0.985174	-0.181466	3.58267	0.441834	0.506238	0.835739	-0.0519691	3.58267	0.0302307	0.861968	1	Not reversible	Not hypometabolic	Not torpor-specific	Not significant
Bag5	70369	L2__chr12_-_111713197	NM_027404	ENSMUST00000054636	-0.0472776	4.22561	0.049463	0.824	1	-0.164516	4.22561	0.540218	0.462342	0.832555	0.0030764	4.22561	0.000191954	0.988946	1	-0.0406878	4.22561	0.0373215	0.846812	0.976977	0.1796	4.22561	0.699368	0.402996	1	Not reversible	Not hypometabolic	Not torpor-specific	Not significant
Bag6	224727	L2__chr17_+_35135212	NM_001252468	ENSMUST00000025250	0.202562	7.56793	5.50396	0.0189735	0.140899	-0.137938	7.56793	2.56154	0.109492	0.409148	0.159931	7.56793	3.33052	0.0680052	0.23936	0.19359	7.56793	5.09574	0.0239847	0.140981	-0.133288	7.56793	2.33214	0.126728	1	Not reversible	Not hypometabolic	Not torpor-specific	Not significant
Bahd1	228536	L2__chr2_+_118901439	NM_001045523	NA	0.161415	3.25366	0.233045	0.629275	0.954788	-0.374779	3.25366	1.13305	0.287126	0.67696	0.123405	3.25366	0.129005	0.719466	0.924558	0.213739	3.25366	0.409362	0.522294	0.843813	-0.235292	3.25366	0.447668	0.503444	1	Not reversible	Not hypometabolic	Not torpor-specific	Not significant
Baiap2	108100	L2__chr11_+_119943089	NM_001037754	ENSMUST00000026436	0.229027	2.87923	0.312996	0.575848	0.931751	-0.43531	2.87923	1.02308	0.31179	0.702971	-0.152692	2.87923	0.150051	0.698487	0.916309	-0.0602995	2.87923	0.0246893	0.875144	0.986742	-0.144861	2.87923	0.120168	0.728852	1	Not reversible	Not hypometabolic	Not torpor-specific	Not significant
Baiap2l1	66898	L2__chr5_-_144358072	NM_025833	ENSMUST00000055190	-0.428159	2.35165	0.653206	0.418969	0.832024	0.150522	2.35165	0.0713419	0.789393	0.982358	-0.204738	2.35165	0.128742	0.71974	0.924679	-0.152526	2.35165	0.0765298	0.782056	0.960085	0.0463866	2.35165	0.00620887	0.937195	1	Not reversible	Not hypometabolic	Not torpor-specific	Not significant
Bak1	12018	L2__chr17_-_27028564	NM_007523	ENSMUST00000025034	-0.334902	4.11486	2.13134	0.144314	0.517183	0.32435	4.11486	1.94811	0.162791	0.509994	-0.560185	4.11486	6.08828	0.0136082	0.0744305	-0.107212	4.11486	0.204563	0.651062	0.909155	-0.0103813	4.11486	0.00167172	0.967386	1	Not reversible	Not hypometabolic	Not torpor-specific	Not significant
Bambi	68010	L2__chr18_+_3507953	NM_026505	ENSMUST00000025075	-0.291476	2.75543	0.405235	0.524398	0.903887	0.337236	2.75543	0.539852	0.462494	0.832555	-0.0775068	2.75543	0.0247399	0.875017	0.980856	-0.290722	2.75543	0.411426	0.521246	0.843625	0.0545759	2.75543	0.0121157	0.912353	1	Not reversible	Not hypometabolic	Not torpor-specific	Not significant
Banf1	23825	L2__chr19_-_5366644	NM_001286608	ENSMUST00000025762	-0.175587	6.92996	3.51673	0.060752	0.308363	0.166236	6.92996	3.09235	0.078661	0.336652	-0.238463	6.92996	6.27625	0.0122367	0.0685391	0.033587	6.92996	0.122871	0.725941	0.93773	0.0276999	6.92996	0.0794178	0.778088	1	Not reversible	Not hypometabolic	Not torpor-specific	Not significant
Banp	53325	L2__chr8_+_121950564	NM_001110100	NA	-0.139804	2.58051	0.0833738	0.772776	0.996152	-0.0800657	2.58051	0.0246509	0.87524	0.995784	-0.17442	2.58051	0.122919	0.725889	0.927441	-0.601933	2.58051	1.87135	0.17132	0.502784	0.107032	2.58051	0.0449622	0.832074	1	Not reversible	Not hypometabolic	Not torpor-specific	Not significant
Bap1	104416	L2__chr14_+_31251486	NM_027088	ENSMUST00000022458	0.00509183	5.679	0.00180109	0.966149	1	0.0969889	5.679	0.664457	0.414991	0.796064	0.0555243	5.679	0.196253	0.657762	0.895862	0.049982	5.679	0.174252	0.67636	0.919798	0.050295	5.679	0.167123	0.682682	1	Not reversible	Not hypometabolic	Not torpor-specific	Not significant
Barx2	12023	L2__chr9_-_31913478	NM_013800	ENSMUST00000116615	-1.27345	4.94848	67.1643	2.49796e-16	6.29975e-14	0.999623	4.94848	36.5198	1.51123e-09	8.83523e-08	0.054928	4.94848	0.0703277	0.79086	0.952082	-1.19839	4.94848	58.9076	1.65253e-14	2.06358e-12	-0.383008	4.94848	3.00229	0.0831472	0.987385	Down-regulated	Not hypometabolic	Not torpor-specific	Not significant
Basp1	70350	L2__chr15_-_25413738	NM_027395	ENSMUST00000058845	-0.131431	4.05849	0.121094	0.727851	0.988429	0.11815	4.05849	0.0952298	0.757631	0.975313	-1.40652	4.05849	21.1068	4.34379e-06	8.77078e-05	-0.360467	4.05849	1.01321	0.314136	0.680461	0.0429239	4.05849	0.0116317	0.914114	1	Not reversible	Not hypometabolic	Not torpor-specific	Not significant
Bax	12028	L2__chr7_-_45466814	NM_007527	ENSMUST00000033093	0.196092	4.43103	0.879747	0.348271	0.779715	-0.177215	4.43103	0.70741	0.400305	0.784508	-0.393815	4.43103	4.15839	0.0414287	0.167092	-0.345871	4.43103	3.43369	0.0638794	0.276174	0.0427853	4.43103	0.0426967	0.836297	1	Not reversible	Not hypometabolic	Not torpor-specific	Not significant
Baz1a	217578	L2__chr12_-_54986337	NM_013815	ENSMUST00000173803	0.586741	2.75439	1.93855	0.163826	0.551316	-1.3368	2.75439	7.44959	0.0063451	0.0573511	0.158813	2.75439	0.155514	0.693321	0.915084	0.741951	2.75439	2.99256	0.0836477	0.329014	-0.388855	2.75439	0.851233	0.356204	1	Not reversible	Not hypometabolic	Not torpor-specific	Not significant
Baz1b	22385	L2__chr5_+_135187257	NM_011714	ENSMUST00000002825	-0.0779635	5.21664	0.259518	0.610451	0.94775	0.0500705	5.21664	0.103568	0.747589	0.973095	0.0201312	5.21664	0.015571	0.900695	0.987379	-0.140632	5.21664	0.883087	0.347358	0.71108	0.0592289	5.21664	0.138463	0.709814	1	Not reversible	Not hypometabolic	Not torpor-specific	Not significant
Baz2b	407823	L2__chr2_-_60125660	NM_001001182	NA	-0.194335	4.06944	0.641273	0.42325	0.834806	0.226699	4.06944	0.864195	0.352567	0.743859	0.0357753	4.06944	0.0186026	0.891512	0.986137	-0.438	4.06944	3.64711	0.0561666	0.252602	-0.198647	4.06944	0.536716	0.463797	1	Not reversible	Not hypometabolic	Not torpor-specific	Not significant
Baz2b	407823	L2__chr2_-_60209811	NA	ENSMUST00000090925	0.364336	3.52481	1.25655	0.262305	0.691631	-0.0648561	3.52481	0.0435799	0.834637	0.988765	0.599494	3.52481	2.9011	0.0885191	0.287508	-0.0161366	3.52481	0.00290572	0.957011	1	-0.181804	3.52481	0.311617	0.57669	1	Not reversible	Not hypometabolic	Not torpor-specific	Not significant
BB218582	102640562	L2__chr2_-_106650370	NR_137201	ENSMUST00000123623	-0.538356	3.15564	2.95364	0.0856845	0.382266	0.0912185	3.15564	0.0700611	0.791248	0.982358	-0.0578054	3.15564	0.0265498	0.870565	0.979934	-0.405581	3.15564	1.62733	0.202073	0.548211	0.332383	3.15564	0.97138	0.324336	1	Not reversible	Not hypometabolic	Not torpor-specific	Not significant
Bbip1	100503572	L2__chr19_-_53944213	NM_001195338	ENSMUST00000135402	-0.283888	4.08048	1.46315	0.226429	0.64661	0.260519	4.08048	1.19475	0.274374	0.662722	0.0302973	4.08048	0.0138164	0.90643	0.989098	-0.0808202	4.08048	0.112114	0.73775	0.943235	0.0401319	4.08048	0.0248138	0.874832	1	Not reversible	Not hypometabolic	Not torpor-specific	Not significant
Bbx	70508	L2__chr16_-_50432375	NM_027444	ENSMUST00000066037	-0.343273	3.41476	1.22756	0.267882	0.698884	0.253298	3.41476	0.63201	0.426619	0.804925	-0.247514	3.41476	0.575844	0.447946	0.761831	-0.502945	3.41476	2.85631	0.0910161	0.345426	-0.257859	3.41476	0.513283	0.473721	1	Not reversible	Not hypometabolic	Not torpor-specific	Not significant
BC002163	170658	L2__chr16_+_42955557	NR_002445	ENSMUST00000121906	-0.174045	8.64916	3.44528	0.0634326	0.317333	0.0824431	8.64916	0.76102	0.383009	0.77009	0.30405	8.64916	9.68719	0.00185557	0.0152112	0.197735	8.64916	4.25933	0.0390353	0.195587	0.0308321	8.64916	0.104775	0.746173	1	Not reversible	Not hypometabolic	Not torpor-specific	Not significant
BC003331	226499	L2__chr1_-_150392751	NM_001077237	ENSMUST00000006167	0.19232	3.86729	0.485481	0.48595	0.877973	-0.27768	3.86729	0.957739	0.327757	0.718071	0.261718	3.86729	0.817099	0.36603	0.685979	0.269018	3.86729	0.942923	0.331527	0.695161	-0.105132	3.86729	0.139474	0.708805	1	Not reversible	Not hypometabolic	Not torpor-specific	Not significant
BC003965	214489	L2__chr17_+_25184585	NM_183150	ENSMUST00000088307	-0.322992	4.48582	2.61205	0.106055	0.43208	0.200354	4.48582	0.938253	0.332728	0.723941	-0.209209	4.48582	0.981503	0.321828	0.640271	-0.0885451	4.48582	0.18335	0.66851	0.915409	0.314496	4.48582	2.30156	0.129244	1	Not reversible	Not hypometabolic	Not torpor-specific	Not significant
BC004004	80748	L2__chr17_+_29268923	NM_030561	ENSMUST00000064709	-0.379617	5.87206	9.69718	0.00184551	0.0250126	0.424866	5.87206	12.0942	0.000505789	0.00752077	0.0223494	5.87206	0.0269476	0.869607	0.979521	-0.116824	5.87206	0.848451	0.356991	0.720638	-0.00297842	5.87206	0.000480366	0.982514	1	Down-regulated	Not hypometabolic	Not torpor-specific	Not significant
BC005537	79555	L2__chr13_+_24801201	NM_024473	ENSMUST00000019276	0.245639	5.577	2.52513	0.112045	0.445756	-0.18579	5.577	1.44501	0.22933	0.609131	0.211075	5.577	1.76889	0.18352	0.461562	0.299694	5.577	3.76139	0.0524489	0.241532	-0.210374	5.577	1.75276	0.18553	1	Not reversible	Not hypometabolic	Not torpor-specific	Not significant
BC005561	100042165	L2__chr5_+_104508349	NM_001166581	ENSMUST00000096452	0.350468	3.55265	1.38142	0.239859	0.660869	-0.404206	3.55265	1.75951	0.184686	0.545574	0.393116	3.55265	1.5947	0.206656	0.496377	-0.00993626	3.55265	0.0012995	0.971244	1	-0.383356	3.55265	1.51626	0.218186	1	Not reversible	Not hypometabolic	Not torpor-specific	Not significant
BC005624	227707	L2__chr2_-_30981913	NM_144885	ENSMUST00000028205	0.0826005	5.24703	0.320434	0.571347	0.929992	-0.00415149	5.24703	0.000815499	0.977218	1	0.102141	5.24703	0.454144	0.500374	0.798091	-0.00244602	5.24703	0.000296442	0.986263	1	-0.0462192	5.24703	0.0946612	0.758333	1	Not reversible	Not hypometabolic	Not torpor-specific	Not significant
BC017158	233913	L2__chr7_-_128298110	NM_145590	ENSMUST00000033044	-0.332535	2.83102	0.506625	0.476603	0.872407	0.424841	2.83102	0.837383	0.360146	0.749171	-0.637685	2.83102	1.95623	0.161917	0.42702	-1.15766	2.83102	8.50439	0.0035429	0.0335311	-0.0299982	2.83102	0.00335549	0.953807	1	Not reversible	Not hypometabolic	Not torpor-specific	Not significant
BC017643	217370	L2__chr11_-_121229275	NM_001252548	ENSMUST00000038709	-0.327907	2.61935	0.537458	0.463488	0.866088	0.397512	2.61935	0.793151	0.373149	0.761695	-0.710261	2.61935	2.72704	0.0986622	0.308983	-0.286108	2.61935	0.411262	0.52133	0.843625	-0.0818657	2.61935	0.0267733	0.870026	1	Not reversible	Not hypometabolic	Not torpor-specific	Not significant
BC024978	414069	L2__chr7_+_27195842	NM_001243888	ENSMUST00000108379	-0.0547877	4.50451	0.0861739	0.769099	0.99494	-0.105419	4.50451	0.293453	0.588017	0.912186	0.100745	4.50451	0.256437	0.612579	0.868887	0.0221456	4.50451	0.0139657	0.905928	0.994626	0.0489528	4.50451	0.0639058	0.800426	1	Not reversible	Not hypometabolic	Not torpor-specific	Not significant
BC029722	613262	L2__chr2_-_155819233	NR_015528	ENSMUST00000124586	-0.124849	4.69452	0.427458	0.513239	0.89671	0.0705282	4.69452	0.130669	0.71774	0.965204	0.164139	4.69452	0.61786	0.431844	0.748366	-0.0447789	4.69452	0.0544724	0.815456	0.968165	-0.128472	4.69452	0.382291	0.53638	1	Not reversible	Not hypometabolic	Not torpor-specific	Not significant
BC030336	233812	L2__chr7_+_120677588	NM_001164580	ENSMUST00000060175	-0.201028	3.25369	0.224576	0.635575	0.956002	-0.252642	3.25369	0.292857	0.588396	0.912186	0.0868972	3.25369	0.0352026	0.851172	0.972907	0.0750325	3.25369	0.0288373	0.865155	0.984572	-0.0578629	3.25369	0.0157206	0.900221	1	Not reversible	Not hypometabolic	Not torpor-specific	Not significant
BC031181	407819	L2__chr18_+_75005870	NM_001001181	ENSMUST00000040284	-0.377983	4.9057	5.14417	0.0233245	0.161464	0.378514	4.9057	5.04868	0.0246448	0.158332	-0.515059	4.9057	9.42956	0.00213515	0.0170679	-0.14294	4.9057	0.686782	0.407261	0.763815	0.137145	4.9057	0.57544	0.448105	1	Not reversible	Not hypometabolic	Not torpor-specific	Not significant
BC037034	231807	L2__chr5_-_138264038	NM_153161	ENSMUST00000048421	-0.244093	2.5701	0.203435	0.651962	0.963931	0.406404	2.5701	0.585646	0.444108	0.819095	-0.874526	2.5701	3.09069	0.0787414	0.26532	-1.02047	2.5701	4.82153	0.0281065	0.157656	-0.186934	2.5701	0.0948029	0.758158	1	Not reversible	Not hypometabolic	Not torpor-specific	Not significant
BC048679	210321	L2__chr7_-_81498345	NM_001193274	ENSMUST00000073406	0.0524379	3.85193	0.0482192	0.826192	1	0.105532	3.85193	0.202806	0.652465	0.938154	0.7877	3.85193	7.67057	0.00561288	0.0375223	0.444555	3.85193	3.05354	0.0805614	0.321296	-0.0905405	3.85193	0.131809	0.716564	1	Not reversible	Not hypometabolic	Not torpor-specific	Not significant
BC052040	399568	L2__chr2_+_115581676	NM_001145898	ENSMUST00000110918	-0.571366	2.08752	0.555397	0.456121	0.86051	1.00274	2.08752	1.94434	0.163198	0.510471	-1.02038	2.08752	1.94363	0.163275	0.429209	-1.07385	2.08752	2.37737	0.123105	0.417337	0.267494	2.08752	0.102354	0.749023	1	Not reversible	Not hypometabolic	Not torpor-specific	Not significant
BC067074	408066	L2__chr13_+_113293159	NA	ENSMUST00000078163	-0.0278997	2.17168	0.00184182	0.965768	1	-0.563029	2.17168	0.594158	0.440816	0.815677	0.345824	2.17168	0.231022	0.630767	0.879434	-0.275067	2.17168	0.199691	0.65497	0.910333	-0.686869	2.17168	0.803627	0.370011	1	Not reversible	Not hypometabolic	Not torpor-specific	Not significant
BC085271	100504508	L2__chr1_-_183206490	NA	ENSMUST00000191852	0	1.63907	0	1	1	0	1.63907	0	1	1	0	1.63907	0	1	1	0	1.63907	0	1	1	0	1.63907	0	1	1	Not reversible	Not hypometabolic	Not torpor-specific	Not significant
BC100530	100034684	L2__chr16_-_36367552	NM_001082546	ENSMUST00000096089	0	5.06168	0	1	1	0.0950538	5.06168	0.0741336	0.785411	0.982172	0	5.06168	0	1	1	0	5.06168	0	1	1	0.0996368	5.06168	0.075547	0.783425	1	Not reversible	Not hypometabolic	Not torpor-specific	Not significant
Bcam	57278	L2__chr7_-_19770496	NM_020486	ENSMUST00000003061	-0.331575	5.57221	6.49223	0.0108347	0.0951236	0.459186	5.57221	12.7825	0.000349885	0.00547472	-0.212776	5.57221	2.40015	0.121324	0.353607	-0.154736	5.57221	1.35166	0.244989	0.606937	0.0946692	5.57221	0.452989	0.500919	1	Not reversible	Not hypometabolic	Not torpor-specific	Not significant
Bcap29	12033	L2__chr12_-_31634657	NM_001164090	ENSMUST00000020979	-0.0539235	3.73873	0.0332327	0.855349	1	0.227963	3.73873	0.620533	0.430849	0.808239	-0.0295012	3.73873	0.00920901	0.923549	0.992756	0.0672062	3.73873	0.0503715	0.822418	0.970099	0.174119	3.73873	0.337827	0.561086	1	Not reversible	Not hypometabolic	Not torpor-specific	Not significant
Bcap31	27061	L2__chrX_-_73716151	NM_012060	ENSMUST00000002091	-0.392708	4.15961	2.83605	0.0921705	0.397284	0.297269	4.15961	1.53324	0.215627	0.591217	-0.369942	4.15961	2.33572	0.126437	0.363672	-0.0114661	4.15961	0.0021365	0.963133	1	0.203019	4.15961	0.657151	0.417568	1	Not reversible	Not hypometabolic	Not torpor-specific	Not significant
Bcar1	12927	L2__chr8_-_111743844	NM_009954	ENSMUST00000166232	-0.223112	2.92514	0.227689	0.633243	0.955623	0.121279	2.92514	0.0633642	0.801256	0.984689	0.146897	2.92514	0.0803616	0.776808	0.94708	-0.681061	2.92514	2.56546	0.109221	0.388349	-0.329948	2.92514	0.377187	0.539113	1	Not reversible	Not hypometabolic	Not torpor-specific	Not significant
Bcar3	29815	L2__chr3_+_122419990	NM_013867	NA	0.602875	3.04425	2.68115	0.101543	0.421706	-0.443945	3.04425	1.50753	0.219517	0.596839	0.552466	3.04425	2.13748	0.143738	0.395466	0.0543912	3.04425	0.0273858	0.868561	0.984658	0.0368844	3.04425	0.0118791	0.913209	1	Not reversible	Not hypometabolic	Not torpor-specific	Not significant
Bcas2	68183	L2__chr3_+_103171746	NM_001356330	ENSMUST00000005830	-0.169694	6.12144	2.25808	0.132919	0.495021	0.239003	6.12144	4.49671	0.0339601	0.196489	-0.00846859	6.12144	0.00498042	0.943738	0.997264	-0.103306	6.12144	0.833245	0.361336	0.724926	0.0261819	6.12144	0.0478201	0.826901	1	Not reversible	Not hypometabolic	Not torpor-specific	Not significant
Bcat2	12036	L2__chr7_+_45570346	NM_009737	ENSMUST00000033098	-0.114176	3.50477	0.118144	0.731056	0.989781	-0.148423	3.50477	0.1768	0.674138	0.948972	0.02529	3.50477	0.00513751	0.942859	0.997264	0.33801	3.50477	0.89274	0.344736	0.708355	-0.0974577	3.50477	0.07394	0.785684	1	Not reversible	Not hypometabolic	Not torpor-specific	Not significant
Bccip	66165	L2__chr7_+_133709340	NM_025392	ENSMUST00000033282	-0.0731162	6.77993	0.535739	0.464204	0.86642	0.171133	6.77993	2.96961	0.0848425	0.353153	0.108508	6.77993	1.05699	0.303903	0.61956	-0.0301203	6.77993	0.091119	0.762759	0.95184	0.153797	6.77993	2.30307	0.129119	1	Not reversible	Not hypometabolic	Not torpor-specific	Not significant
Bche	12038	L2__chr3_-_73708243	NM_009738	ENSMUST00000029367	-0.541702	3.04961	1.97236	0.160198	0.546189	0.716312	3.04961	3.60519	0.0575994	0.273677	-0.191268	3.04961	0.201717	0.653339	0.893012	-0.567158	3.04961	2.22715	0.135604	0.441441	-0.0592831	3.04961	0.0175588	0.894581	1	Not reversible	Not hypometabolic	Not torpor-specific	Not significant
Bckdha	12039	L2__chr7_-_25658743	NM_007533	ENSMUST00000071329	0.166386	6.0824	1.94752	0.162854	0.549483	-0.309114	6.0824	6.25181	0.0124067	0.0960135	0.31343	6.0824	6.13792	0.0132313	0.0726645	0.392007	6.0824	10.1757	0.00142304	0.016313	0.020167	6.0824	0.028621	0.865657	1	Not reversible	Not hypometabolic	Not torpor-specific	Not significant
Bckdhb	12040	L2__chr9_+_83925156	NM_001305935	ENSMUST00000034801	0.445673	5.92816	6.2363	0.0125157	0.105283	-0.296303	5.92816	2.83424	0.0922743	0.370136	0.261904	5.92816	2.16536	0.141151	0.391682	-0.130758	5.92816	0.616629	0.432303	0.783526	-0.0292986	5.92816	0.0287578	0.865339	1	Not reversible	Not hypometabolic	Not torpor-specific	Not significant
Bckdk	12041	L2__chr7_+_127904090	NM_009739	ENSMUST00000071056	-0.298683	5.57357	6.1488	0.0131501	0.10863	0.118341	5.57357	0.881336	0.347836	0.739338	-0.00374958	5.57357	0.000809165	0.977307	1	0.0213449	5.57357	0.0283892	0.866197	0.984658	0.190734	5.57357	2.24237	0.134275	1	Not reversible	Not hypometabolic	Not torpor-specific	Not significant
Bcl10	12042	L2__chr3_+_145924406	NM_009740	NA	0.157991	5.02898	0.818788	0.365535	0.793695	-0.00962488	5.02898	0.00314392	0.955285	1	-0.11934	5.02898	0.485395	0.485989	0.788467	0.132684	5.02898	0.59566	0.440239	0.788663	0.0505568	5.02898	0.0845091	0.771277	1	Not reversible	Not hypometabolic	Not torpor-specific	Not significant
Bcl11a	14025	L2__chr11_+_24078031	NM_001159289	ENSMUST00000000881	0.292188	1.68515	0.0705334	0.790562	1	0.196669	1.68515	0.0268874	0.869752	0.994873	-0.630084	1.68515	0.258451	0.611187	0.868786	0.0442107	1.68515	0.00148983	0.969211	1	-0.287889	1.68515	0.0632114	0.80149	1	Not reversible	Not hypometabolic	Not torpor-specific	Not significant
Bcl11b	58208	L2__chr12_-_108004065	NA	ENSMUST00000066060	-0.282214	2.02261	0.064367	0.799722	1	-0.188376	2.02261	0.0380406	0.845362	0.992519	-0.193915	2.02261	0.0294728	0.863692	0.978497	-0.1572	2.02261	0.0214121	0.883662	0.989715	0.00295698	2.02261	7.52528e-06	0.997811	1	Not reversible	Not hypometabolic	Not torpor-specific	Not significant
Bcl2l1	12048	L2__chr2_-_152830644	NM_001289716	NA	1.75233	4.82477	92.4707	6.83279e-22	3.6618e-19	-2.10122	4.82477	114.469	1.02864e-26	6.30016e-24	0.944923	4.82477	33.5954	6.78522e-09	2.44458e-07	1.87775	4.82477	103.857	2.17484e-24	1.33204e-21	-0.618401	4.82477	16.1903	5.72854e-05	0.0141693	Up-regulated	Up-regulated	Up-regulated	Down-regulated
Bcl2l12	75736	L2__chr7_-_44997582	NM_029410	NA	-0.918457	3.20975	7.30355	0.00688187	0.0676717	1.00787	3.20975	8.9109	0.00283474	0.0309511	-0.772979	3.20975	4.59554	0.0320553	0.139856	-0.833715	3.20975	5.94473	0.0147614	0.0987829	0.0544705	3.20975	0.0172933	0.895377	1	Not reversible	Not hypometabolic	Not torpor-specific	Not significant
Bcl2l13	94044	L2__chr6_+_120836209	NM_153516	ENSMUST00000009256	0.132183	6.28372	1.52306	0.217157	0.635801	-0.0307411	6.28372	0.0836024	0.772474	0.978212	0.184603	6.28372	2.73507	0.0981672	0.307956	0.294393	6.28372	7.27821	0.00697961	0.0555518	0.0632001	6.28372	0.349532	0.554378	1	Not reversible	Not hypometabolic	Not torpor-specific	Not significant
Bcl6	12053	L2__chr16_-_23988634	NM_009744	ENSMUST00000023151	-0.29687	4.71689	2.15873	0.141762	0.512462	0.00912116	4.71689	0.00178596	0.966291	1	0.262186	4.71689	1.27019	0.259731	0.567368	-0.578698	4.71689	9.31841	0.00226863	0.0236694	-0.0854905	4.71689	0.143997	0.70434	1	Not reversible	Not hypometabolic	Not torpor-specific	Not significant
Bcl7a	77045	L2__chr5_+_123344511	NM_029850	ENSMUST00000031391	0.00622282	5.04452	0.00149792	0.969127	1	0.363455	5.04452	5.75711	0.0164221	0.118797	-0.251802	5.04452	2.53178	0.111574	0.33646	-0.217635	5.04452	2.03732	0.15348	0.47215	-0.186535	5.04452	1.16844	0.279723	1	Not reversible	Not hypometabolic	Not torpor-specific	Not significant
Bcl7b	12054	L2__chr5_+_135168399	NM_009745	ENSMUST00000031692	0.344757	5.22737	5.01249	0.0251651	0.169374	-0.14813	5.22737	0.97486	0.323471	0.7129	0.212604	5.22737	1.87065	0.1714	0.442235	0.271654	5.22737	3.26965	0.0705728	0.29491	0.0312191	5.22737	0.0441518	0.833571	1	Not reversible	Not hypometabolic	Not torpor-specific	Not significant
Bcl7c	12055	L2__chr7_-_127708774	NM_001347652	ENSMUST00000061468	-0.107454	4.42625	0.23695	0.626417	0.953376	0.00158209	4.42625	4.82449e-05	0.994458	1	-0.28467	4.42625	1.66456	0.196989	0.483249	-0.143962	4.42625	0.440356	0.506951	0.836354	-0.437704	4.42625	2.96884	0.0848825	0.989722	Not reversible	Not hypometabolic	Not torpor-specific	Not significant
Bcl9	77578	L2__chr3_-_97297929	NA	ENSMUST00000046521	-1.49213	2.07579	5.27501	0.0216337	0.153064	1.42833	2.07579	4.63512	0.031324	0.186092	-0.946971	2.07579	1.65069	0.198865	0.485996	-1.26149	2.07579	3.54311	0.0597934	0.263648	0.135492	2.07579	0.025382	0.873419	1	Not reversible	Not hypometabolic	Not torpor-specific	Not significant
Bcl9	77578	L2__chr3_-_97227394	NM_029933	NA	0.684256	2.59397	2.04327	0.152881	0.534758	-1.0029	2.59397	3.81191	0.0508895	0.255383	0.291941	2.59397	0.401156	0.526493	0.817351	0.554785	2.59397	1.44037	0.23008	0.589382	-0.599179	2.59397	1.49984	0.220697	1	Not reversible	Not hypometabolic	Not torpor-specific	Not significant
Bcl9l	80288	L2__chr9_+_44482803	NM_001357490	ENSMUST00000074989	0.0267554	4.67174	0.0175718	0.894542	1	-0.325791	4.67174	2.27276	0.131665	0.453528	0.507288	4.67174	4.90547	0.0267718	0.122584	-0.262521	4.67174	1.92811	0.164965	0.49187	-0.524853	4.67174	5.19545	0.022646	0.641571	Not reversible	Not hypometabolic	Not torpor-specific	Not significant
Bclaf1	72567	L2__chr10_+_20312469	NM_001025392	ENSMUST00000043881	0.417147	5.98748	13.8059	0.000202703	0.00409931	-0.665639	5.98748	31.4754	2.01979e-08	9.55092e-07	0.259173	5.98748	5.2852	0.0215075	0.104968	0.670664	5.98748	33.2875	7.94927e-09	3.67782e-07	0.0968784	5.98748	0.837366	0.360151	1	Up-regulated	Not hypometabolic	Not torpor-specific	Not significant
Bclaf3	NA	L2__chrX_+_159532712	NM_001033472	NA	0.579982	3.10758	2.16075	0.141576	0.512321	-0.294855	3.10758	0.607135	0.435869	0.810516	0.0462963	3.10758	0.015703	0.900277	0.987379	0.176503	3.10758	0.23775	0.625836	0.89717	0.0157702	3.10758	0.00185865	0.965612	1	Not reversible	Not hypometabolic	Not torpor-specific	Not significant
Bcor	71458	L2__chrX_-_12080554	NM_029510	NA	0.288624	4.45768	1.40935	0.235164	0.656615	-0.622626	4.45768	5.64689	0.0174864	0.124191	0.0305449	4.45768	0.0162602	0.898532	0.987349	0.0504666	4.45768	0.0481722	0.826275	0.970987	-0.435703	4.45768	2.82087	0.0930461	1	Not reversible	Not hypometabolic	Not torpor-specific	Not significant
Bcs1l	66821	L2__chr1_+_74588322	NM_001305652	ENSMUST00000027358	-0.451713	3.66955	3.20298	0.0735042	0.346685	0.343561	3.66955	1.73994	0.187146	0.550313	-0.182576	3.66955	0.441837	0.506237	0.802666	-0.345646	3.66955	1.83876	0.175096	0.509219	0.0845884	3.66955	0.0909935	0.762918	1	Not reversible	Not hypometabolic	Not torpor-specific	Not significant
Bdh1	71911	L2__chr16_+_31428810	NM_001122683	NA	0.181426	8.09033	2.7008	0.100298	0.418722	-0.280983	8.09033	6.34802	0.0117512	0.0918812	1.26873	8.09033	106.982	4.49133e-25	1.37542e-22	0.44682	8.09033	15.8182	6.97273e-05	0.001296	-0.0285685	8.09033	0.0673136	0.795289	1	Not reversible	Up-regulated	Not torpor-specific	Not significant
Bdnf	12064	L2__chr2_+_109693613	NM_001048142	NA	1.31329	3.2173	13.6407	0.000221337	0.00437303	-1.38009	3.2173	14.3398	0.000152602	0.00272229	-0.101134	3.2173	0.1285	0.719992	0.924679	0.882446	3.2173	7.39178	0.00655225	0.0529366	0.00419469	3.2173	0.00021218	0.988378	1	Up-regulated	Not hypometabolic	Not torpor-specific	Not significant
Bdp1	544971	L2__chr13_-_100104069	NM_001081061	ENSMUST00000038104	0.498909	3.60769	3.25499	0.0712063	0.340925	-0.622274	3.60769	4.72161	0.0297858	0.180285	0.288676	3.60769	1.10056	0.294144	0.610041	-0.0518721	3.60769	0.0442593	0.833372	0.973939	0.248296	3.60769	0.997139	0.318004	1	Not reversible	Not hypometabolic	Not torpor-specific	Not significant
Becn1	56208	L2__chr11_-_101302257	NM_001359819	ENSMUST00000041403	-0.0145846	5.96331	0.0163139	0.898366	1	0.00285017	5.96331	0.00060647	0.980353	1	0.193953	5.96331	2.48835	0.114692	0.341746	0.0434347	5.96331	0.14456	0.703789	0.929651	-0.0210577	5.96331	0.0312368	0.859713	1	Not reversible	Not hypometabolic	Not torpor-specific	Not significant
Bend5	67621	L2__chr4_+_111415014	NM_026279	ENSMUST00000030274	0.0800837	2.82704	0.0376346	0.846179	1	-0.0929856	2.82704	0.049365	0.824172	0.98784	0.461119	2.82704	1.00915	0.315106	0.63266	0.0807874	2.82704	0.0391123	0.843226	0.975453	-0.41251	2.82704	0.819313	0.365381	1	Not reversible	Not hypometabolic	Not torpor-specific	Not significant
Best3	382427	L2__chr10_+_116986707	NM_001007583	ENSMUST00000020378	0.207531	3.53172	0.593433	0.441095	0.848163	-0.863406	3.53172	7.83533	0.00512348	0.0488483	1.17498	3.53172	12.2934	0.000454566	0.00473411	0.0451931	3.53172	0.0305672	0.86121	0.983042	0.257695	3.53172	1.01733	0.313152	1	Not reversible	Not hypometabolic	Not torpor-specific	Not significant
Bet1	12068	L2__chr6_-_4086931	NM_009748	ENSMUST00000049166	0.000428012	4.98496	6.22685e-06	0.998009	1	0.0814787	4.98496	0.227675	0.633253	0.931378	-0.141314	4.98496	0.669853	0.413103	0.730168	0.188768	4.98496	1.15185	0.283162	0.649899	0.22915	4.98496	1.81548	0.177852	1	Not reversible	Not hypometabolic	Not torpor-specific	Not significant
Bet1l	54399	L2__chr7_-_140856303	NM_018742	ENSMUST00000209690	0.221974	3.57732	0.568324	0.450926	0.855679	-0.18458	3.57732	0.389585	0.532518	0.88135	-0.107898	3.57732	0.1422	0.706104	0.919314	0.36816	3.57732	1.51207	0.218823	0.571938	-0.0657842	3.57732	0.0492635	0.82435	1	Not reversible	Not hypometabolic	Not torpor-specific	Not significant
Bex1	19716	L2__chrX_-_136215458	NM_009052	ENSMUST00000058125	0.321631	3.96116	1.24498	0.264514	0.694043	0.419367	3.96116	2.74219	0.0977307	0.382071	-0.14126	3.96116	0.267503	0.605012	0.864759	-0.202258	3.96116	0.612886	0.433703	0.784349	0.259976	3.96116	0.944886	0.331025	1	Not reversible	Not hypometabolic	Not torpor-specific	Not significant
[truncated: 11,718 more rows]
